# Supplementary material for: Automated Annotation of Untargeted All-Ion Fragmentation LC–MS Metabolomics Data with MetaboAnnotatoR
Source: Anal Chem. 2022 Feb 18;94(8):3446–55. doi: 10.1021/acs.analchem.1c03032 (PMC8892435; doi:10.1021/acs.analchem.1c03032)
Supplement: Supplementary file 1 — ac1c03032_si_001.xlsx [file ac1c03032_si_001.xlsx]

## Sheet: POS
metabolite	HMDB ID	adduct	theoretical m/z	experimental MS/MS source	Database ID	local .txt file	instrument	annotated source	CE (eV)	observations
1-Methylhistidine	HMDB0000001	[M+H]+	170.092	https://gnps.ucsd.edu/ProteoSAFe/gnpslibraryspectrum.jsp?SpectrumID=CCMSLIB00000577938#%7B%7D	CCMSLIB00000577938	1-Methylhistidine_pos	Q-Exactive Plus	no	35 eV
3-Methylhistidine	HMDB0000479	[M+H]+	170.092	https://massbank.eu/MassBank/RecordDisplay.jsp?id=PR100385	PR100385	L-3-Methylhistidine_pos	QTOF	no	Ramp 5-60
Acetaminophen	HMDB0001859	[M+H]+	152.071	https://massbank.eu/MassBank/RecordDisplay.jsp?id=AU276702&dsn=Athens_Univ	AU276702	Acetaminophen_pos	QTOF	yes	20 eV
Adenine	HMDB0000034	[M+H]+	136.062	https://massbank.eu/MassBank/RecordDisplay.jsp?id=PR100020	PR100020	Adenine_pos	QTOF	no	30 eV
Adenosine	HMDB0000050	[M+H]+	268.104	https://massbank.eu/MassBank/RecordDisplay.jsp?id=PR100022	PR100022	Adenosine_pos	QTOF	no	30 eV
Betaine	HMDB0000043	[M+H]+	118.086	https://massbank.eu/MassBank/RecordDisplay.jsp?id=PR100444	PR100444	Betaine_pos	QTOF	no	30 eV
beta-Tocopherol	HMDB0006335	[M+H]+	417.373	https://massbank.eu/MassBank/RecordDisplay.jsp?id=PS077104&dsn=RIKEN_ReSpect	PS077104	beta-Tocopherol_pos	QQQ	no	40 eV
Biliverdin	HMDB0001008	[M+H]+	583.256	https://gnps.ucsd.edu/ProteoSAFe/gnpslibraryspectrum.jsp?SpectrumID=CCMSLIB00003135275#%7B%7D	CCMSLIB00003135275	Biliverdin_pos	ITFT	no	35 eV
Caffeine	HMDB0001847	[M+H]+	195.088	https://massbank.eu/MassBank/RecordDisplay.jsp?id=PR100026	PR100026	Caffeine_pos	QTOF	no	30 eV
Carnitine	HMDB0000062	[M+H]+	162.113	https://massbank.eu/MassBank/RecordDisplay.jsp?id=PR100320	PR100320	Carnitine_pos	QTOF	no	Ramp 5-60
Choline	HMDB0000097	[M]+	104.108	https://massbank.eu/MassBank/RecordDisplay.jsp?id=PR100405	PR100405	Choline_pos	QTOF	no	30 eV
Citrulline	HMDB0000904	[M+H]+	176.103	https://massbank.eu/MassBank/RecordDisplay.jsp?id=PR100448&dsn=RIKEN	PR100448	Citrulline_pos	QTOF	no	Ramp 5-60
Cortisol	HMDB0000063	[M+H]+	363.217	https://gnps.ucsd.edu/ProteoSAFe/gnpslibraryspectrum.jsp?SpectrumID=CCMSLIB00000076968	CCMSLIB00000076968	Cortisol_pos	QTOF	no	?
Cotinine	HMDB0001046	[M+H]+	177.102	https://massbank.eu/MassBank/RecordDisplay.jsp?id=BML00575	BML00575	Cotinine_pos	QTOF	no	20 eV
Creatine	HMDB0000064	[M+H]+	132.077	https://gnps.ucsd.edu/ProteoSAFe/gnpslibraryspectrum.jsp?SpectrumID=CCMSLIB00000577904#%7B%7D	CCMSLIB00000577904	Creatine_pos	Q-Exactive Plus	no	35 eV
Creatinine	HMDB0000562	[M+H]+	114.066	https://gnps.ucsd.edu/ProteoSAFe/gnpslibraryspectrum.jsp?SpectrumID=CCMSLIB00000577919#%7B%7D	CCMSLIB00000577919	Creatinine_pos	Q-Exactive Plus	no	35 eV
Daidzein	HMDB0003312	[M+H]+	255.065	http://www.massbank.jp/RecordDisplay.jsp?id=PR040010&dsn=RIKEN	PR040010	Daidzein_pos	QTOF	no	Ramp 5-60
Genistein	HMDB0003217	[M+H]+	271.06	https://massbank.eu/MassBank/RecordDisplay.jsp?id=PR040020	PR040020	Genistein_pos	QTOF	no	30 eV
Histamine	HMDB0000870	[M+H]+	112.087	http://www.massbank.jp/RecordDisplay.jsp?id=PR100071&dsn=RIKEN	PR100071	Histamine_pos	QTOF	no	Ramp 5-60
Hypotaurine	HMDB0000965	[M+H]+	110.027	https://massbank.eu/MassBank/RecordDisplay.jsp?id=PR100146	PR100146	Hypotaurine_pos	QTOF	no	Ramp 5-60
Hypoxanthine	HMDB0000157	[M+H]+	137.046	https://massbank.eu/MassBank/RecordDisplay.jsp?id=KNA00472&dsn=NAIST	KNA00472	Hypoxanthine_pos	Orbitrap	no	35
Inosine	HMDB0000195	[M+H]+	269.088	http://www.hmdb.ca/spectra/ms_ms/3566	PR100150	Inosine_pos	QTOF	no	Ramp 5-60
L-Arginine	HMDB0000517	[M+H]+	175.119	https://gnps.ucsd.edu/ProteoSAFe/gnpslibraryspectrum.jsp?SpectrumID=CCMSLIB00003134644#%7B%7D	CCMSLIB00003134644	Arginine_pos	QTOF	no	35
L-Asparagine	HMDB0000168	[M+H]+	133.061	https://gnps.ucsd.edu/ProteoSAFe/gnpslibraryspectrum.jsp?SpectrumID=CCMSLIB00000577910#%7B%7D	CCMSLIB00000577910	Asparagine_pos	Q-Exactive	no	35
L-Cysteine	HMDB0000574	[M+H]+	122.027	http://www.massbank.jp/RecordDisplay.jsp?id=KNA00146	KNA00146	Cysteine_pos	Orbitrap	no	35
L-Glutamine	HMDB0000641	[M+H]+	147.076	https://gnps.ucsd.edu/ProteoSAFe/gnpslibraryspectrum.jsp?SpectrumID=CCMSLIB00000577882#%7B%7D	CCMSLIB00000577882	Glutamine_pos	Q-Exactive Plus	no	35
L-Histidine	HMDB0000177	[M+H]+	156.077	https://gnps.ucsd.edu/ProteoSAFe/gnpslibraryspectrum.jsp?SpectrumID=CCMSLIB00003139550#%7B%7D	CCMSLIB00003139550	Histidine_pos	QTOF	no	10
L-Kynurenine	HMDB0000684	[M+H]+	209.092	https://gnps.ucsd.edu/ProteoSAFe/gnpslibraryspectrum.jsp?SpectrumID=CCMSLIB00000577887#%7B%7D	CCMSLIB00000577887	Kynurenine_pos	Q-Exactive	no	35
L-Methionine	HMDB0000696	[M+H]+	150.058	https://massbank.eu/MassBank/RecordDisplay.jsp?id=PR100030	PR100030	Methionine_pos	QTOF	no	Ramp 5-60
L-Phenylalanine	HMDB0000159	[M+H]+	166.086	https://gnps.ucsd.edu/ProteoSAFe/gnpslibraryspectrum.jsp?SpectrumID=CCMSLIB00003142421#%7B%7D	CCMSLIB00003142421	Phenylalanine_pos	QTOF	no	?
L-Proline	HMDB0000162	[M+H]+	116.071	https://massbank.eu/MassBank/RecordDisplay.jsp?id=PR100172&dsn=RIKEN	PR100172	Proline_pos	QTOF	no	Ramp 5-60
L-Tryptophan	HMDB0000929	[M+H]+	205.097	https://gnps.ucsd.edu/ProteoSAFe/gnpslibraryspectrum.jsp?SpectrumID=CCMSLIB00000577897#%7B%7D	CCMSLIB00000577897	Tryptophan_pos	Q-Exactive Plus	no	35
L-Tyrosine	HMDB0000158	[M+H]+	182.081	https://massbank.eu/MassBank/RecordDisplay.jsp?id=KNA00266&dsn=NAIST	KNA00266	Tyrosine_pos	Orbitrap XL	no	35
L-Valine	HMDB0000883	[M+H]+	118.086	https://gnps.ucsd.edu/ProteoSAFe/gnpslibraryspectrum.jsp?SpectrumID=CCMSLIB00000577911#%7B%7D	CCMSLIB00000577911	Valine_pos	Q-Exactive Plus	no	35
Metformin	HMDB0001921	[M+H]+	130.109	https://massbank.eu/MassBank/RecordDisplay.jsp?id=AU112702	AU112702	Metformin_pos	QTOF	no	20
N,N-dimethylglycine	HMDB0000092	[M+H]+	104.071	http://www.massbank.jp/RecordDisplay.jsp?id=PR100381	PR100381	Dimethylglycine_pos	QTOF	no	Ramp 5-60
Niacinamide	HMDB0001406	[M+H]+	123.055	https://massbank.eu/MassBank/RecordDisplay.jsp?id=PR100181	PR100181	Niacinamide_pos	QTOF	no	Ramp 5-60
Glutathione oxidized form (GSSG)	HMDB0003337	[M+H]+	613.159	http://www.massbank.jp/RecordDisplay.jsp?id=PR100135	PR100135	GSSG_pos	QTOF	no	30
Pantothenic acid	HMDB0000210	[M+H]+	220.118	https://massbank.eu/MassBank/RecordDisplay.jsp?id=PR100295	PR100295	Pantothenic acid_pos	QTOF	no	Ramp 5-60
Paraxanthine	HMDB0001860	[M+H]+	181.072	https://gnps.ucsd.edu/ProteoSAFe/gnpslibraryspectrum.jsp?SpectrumID=CCMSLIB00000577936#%7B%7D	CCMSLIB00000577936	Paraxanthine_pos	Q-Exactive Plus	no	35
Phenylacetylglutamine	HMDB0006344	[M+H]+	265.118	https://gnps.ucsd.edu/ProteoSAFe/gnpslibraryspectrum.jsp?SpectrumID=CCMSLIB00002316426#%7B%7D	CCMSLIB00002316426	Phenylacetylglutamine_pos	Q-Exactive	no	30
Pipecolic acid	HMDB0000070	[M+H]+	130.086	https://massbank.eu/MassBank/RecordDisplay.jsp?id=PR100436	PR100436	Pipecolic_acid_pos	QTOF	no	Ramp 5-60
Piperine	HMDB0029377	[M+H]+	286.144	https://gnps.ucsd.edu/ProteoSAFe/gnpslibraryspectrum.jsp?SpectrumID=CCMSLIB00000079567	CCMSLIB00000079567	Piperine_pos	QTOF	no	?
Pseudouridine	HMDB0000767	[M+H]+	245.077	https://massbank.eu/MassBank/RecordDisplay.jsp?id=RP031502&dsn=BGC_Munich	RP031502	Pseudouridine_pos	QTOF	no	20
Putrescine	HMDB0001414	[M+H]+	89.1073	https://massbank.eu/MassBank/RecordDisplay.jsp?id=PR100038	PR100038	Putrescine_pos	QTOF	no	Ramp 5-60
Pyroglutamic acid	HMDB0000267	[M+H]+	130.05	https://massbank.eu/MassBank/RecordDisplay.jsp?id=PR100174&dsn=RIKEN	PR100174	Pyroglutamic_acid_pos	QTOF	no	Ramp 5-60
Sorbitol	HMDB0000247	[M+H]+	183.086	https://massbank.eu/MassBank/RecordDisplay.jsp?id=CE000234	CE000234	Sorbitol_pos	Orbitrap	no	20
Spermidine	HMDB0001257	[M+H]+	146.165	https://massbank.eu/MassBank/RecordDisplay.jsp?id=PB000484&dsn=IPB_Halle	PB000484	Spermidine_pos	QTOF	no	25
Taurine	HMDB0000251	[M+H]+	126.022	https://massbank.eu/MassBank/RecordDisplay.jsp?id=PR100200&dsn=RIKEN	PR100200	Taurine_pos	QTOF	no	Ramp 5-60
Theobromine	HMDB0002825	[M+H]+	181.072	https://massbank.eu/MassBank/RecordDisplay.jsp?id=CO000477	CO000477	Theobromine_pos	QTOF	no	20
Theophylline	HMDB0001889	[M+H]+	181.072	https://gnps.ucsd.edu/ProteoSAFe/gnpslibraryspectrum.jsp?SpectrumID=CCMSLIB00000424785#%7B%7D	CCMSLIB00000424785	Theophylline_pos	QTOF	no	20
Trigoneline	HMDB0000875	[M+H]+	138.055	https://massbank.eu/MassBank/RecordDisplay.jsp?id=PR100409	PR100409	Trigoneline_pos	QTOF	no	Ramp 5-60
Tyramine	HMDB0000306	[M+H]+	138.091	https://massbank.eu/MassBank/RecordDisplay.jsp?id=PR100210	PR100210	Tyramine_pos	QTOF	no	Ramp 5-60
Uracil	HMDB0000300	[M+H]+	113.035	https://massbank.eu/MassBank/RecordDisplay.jsp?id=PR100037	PR100037	Uracil_pos	QTOF	no	Ramp 5-60
Uridine	HMDB0000296	[M+H]+	245.077	https://massbank.eu/MassBank/RecordDisplay.jsp?id=PR100615&dsn=RIKEN	PR100615	Uridine_pos	QTOF	no	Ramp 5-60
Urocanic acid	HMDB0000301	[M+H]+	139.05	https://massbank.eu/MassBank/RecordDisplay.jsp?id=PR100271	PR100271	Urocanic acid_pos	QTOF	no	Ramp 5-60
Warfarin	HMDB0001935	[M+H]+	309.112	https://gnps.ucsd.edu/ProteoSAFe/gnpslibraryspectrum.jsp?SpectrumID=CCMSLIB00000085878#%7B%7D	CCMSLIB00000085878	Warfarin_pos	QTOF	no	?
delta-tocopherol	HMDB0002902	[M+H]+	403.357	https://massbank.eu/MassBank/RecordDisplay.jsp?id=PS073902&dsn=RIKEN_ReSpect	PS073902	delta-Tocopherol_pos	QQQ	no	20
gamma-tocopherol	HMDB0001492	[M+H]+	417.373	https://massbank.eu/MassBank/RecordDisplay.jsp?id=PS069703&dsn=RIKEN_ReSpect	PS069703	gamma-Tocopherol_pos	QQQ	no	30
alpha-tocopherol	HMDB0001893	[M+H]+	431.388	https://massbank.eu/MassBank/RecordDisplay?id=MSJ00167&dsn=MSSJ	MSJ00167	alpha-Tocopherol_pos	QTOF	no	20
N-Acetyl-D-galactosamine	HMDB0000212	[M+H]+	222.097	https://gnps.ucsd.edu/ProteoSAFe/gnpslibraryspectrum.jsp?SpectrumID=CCMSLIB00000578016#%7B%7D	CCMSLIB00000578016	N-Acetyl-D-galactosamine_pos	Q-Exactive Plus	no	35
N-acetyl-D-glucosamine	HMDB0000215	[M+H]+	222.097	https://gnps.ucsd.edu/ProteoSAFe/gnpslibraryspectrum.jsp?SpectrumID=CCMSLIB00005467713#%7B%7D	CCMSLIB00005467713	N-Acetyl-D-glucosamine_pos	QTOF	no	?
Cytidine	HMDB0000089	[M+H]+	244.093	https://gnps.ucsd.edu/ProteoSAFe/gnpslibraryspectrum.jsp?SpectrumID=CCMSLIB00005467713#%7B%7D	CCMSLIB00000479614	Cytidine_pos	Orbitrap	no	28
1-Methylnicotinamide	HMDB0000699	[M+H]+	138.079	https://gnps.ucsd.edu/ProteoSAFe/gnpslibraryspectrum.jsp?SpectrumID=CCMSLIB00000577991	CCMSLIB00000577991	1-Methylnicotinamide_pos	Q-Exactive Plus	no	35
Bilirubin	HMDB0000054	[M+H]+	585.271	https://gnps.ucsd.edu/ProteoSAFe/gnpslibraryspectrum.jsp?SpectrumID=CCMSLIB00000072068#%7B%7D	CCMSLIB00000072068	Bilirubin_pos	LTQ-FT-ICR	no	20
Guanidoacetic acid	HMDB0000128	[M+H]+	118.061	https://massbank.eu/MassBank/RecordDisplay.jsp?id=PR100408	PR100408	Guanidoacetic_acid_pos	QTOF	no	Ramp 5-60
Hippuric acid	HMDB0000714	[M+H]+	180.065	https://massbank.eu/MassBank/RecordDisplay.jsp?id=RP013002&dsn=BGC_Munich	RP013002	Hippuric_acid_pos	QTOF	no	20
Sphingosine	HMDB0000252	[M+H]+	300.29	https://gnps.ucsd.edu/ProteoSAFe/gnpslibraryspectrum.jsp?SpectrumID=CCMSLIB00000077202#%7B%7D	CCMSLIB00000077202	Sphingosine_pos	QTOF	yes	Ramp ?
Sphinganine	HMDB0000269	[M+H]+	302.305	https://gnps.ucsd.edu/ProteoSAFe/gnpslibraryspectrum.jsp?SpectrumID=CCMSLIB00000479616#%7B%7D	CCMSLIB00000479616	Sphinganine_pos	Orbitrap	no	30
Thymidine	HMDB0000273	[M+H]+	243.097	https://massbank.eu/MassBank/RecordDisplay.jsp?id=KO004093&dsn=Keio_Univ	KO004093	Thymidine_pos	QQQ	no	20
Phenylacetylglycine	HMDB0000821	[M+H]+	194.081	https://massbank.eu/MassBank/RecordDisplay.jsp?id=PS102802&dsn=RIKEN_ReSpect	PS102802	Phenylacetylglycine_pos	QQQ	no	20
Nicotine	HMDB0001934	[M+H]+	163.123	https://massbank.eu/MassBank/RecordDisplay.jsp?id=PR100077&dsn=RIKEN	PR100077	Nicotine_pos	QTOF	no	Ramp 5-60
L-Leucine	HMDB0000687	[M+H]+	132.102	https://gnps.ucsd.edu/ProteoSAFe/gnpslibraryspectrum.jsp?SpectrumID=CCMSLIB00000577927#%7B%7D	CCMSLIB00000577927	Leucine_pos	Q-Exactive Plus	no	35
L-Isoleucine	HMDB0000172	[M+H]+	132.102	https://gnps.ucsd.edu/ProteoSAFe/gnpslibraryspectrum.jsp?SpectrumID=CCMSLIB00000577889#%7B%7D	CCMSLIB00000577889	Isoleucine_pos	Q-Exactive Plus	no	35
gamma-Aminobutyric acid	HMDB0000112	[M+H]+	104.071	https://massbank.eu/MassBank/RecordDisplay.jsp?id=PR100220&dsn=RIKEN	PR100220	GABA_pos	QTOF	no	Ramp 5-60
L-Alanine	HMDB0000161	[M+H]+	90.055	https://massbank.eu/MassBank/RecordDisplay.jsp?id=RP000202&dsn=BGC_Munich	RP000202	Alanine_pos	QTOF	no	20
Glucose	HMDB0000122	[M+Na]+	203.053	https://gnps.ucsd.edu/ProteoSAFe/gnpslibraryspectrum.jsp?SpectrumID=CCMSLIB00000081804#%7B%7D	CCMSLIB00000081804	Glucose_Na_pos	Orbitrap	no	35
Guanosine	HMDB0000133	[M+H]+	284.099	https://massbank.eu/MassBank/RecordDisplay.jsp?id=PR100139&dsn=RIKEN	PR100139	Guanosine_pos	QTOF	no	Ramp 5-60
Glutathione (GSH)	HMDB0000125	[M+H]+	308.091	https://massbank.eu/MassBank/RecordDisplay.jsp?id=KNA00122&dsn=NAIST	KNA00122	GSH_pos	Orbitrap	no	35
Xanthine	HMDB0000292	[M+H]+	153.041	https://massbank.eu/MassBank/RecordDisplay.jsp?id=RP012502&dsn=BGC_Munich	RP012502	Xanthine_pos	QTOF	no	20
Fructose	HMDB0000660	[M+Na]+	203.053	https://gnps.ucsd.edu/ProteoSAFe/gnpslibraryspectrum.jsp?SpectrumID=CCMSLIB00000081808#%7B%7D	CCMSLIB00000081808	Fructose_Na_pos	Orbitrap	no	35
Inositol	HMDB0000211	[M+Na]+	203.053	https://gnps.ucsd.edu/ProteoSAFe/gnpslibraryspectrum.jsp?SpectrumID=CCMSLIB00000081800#%7B%7D	CCMSLIB00000081800	Inositol_Na_pos	Orbitrap	no	35
L-Serine	HMDB0000187	[M+H]+	106.05	https://gnps.ucsd.edu/ProteoSAFe/gnpslibraryspectrum.jsp?SpectrumID=CCMSLIB00000479736#%7B%7D	CCMSLIB00000479736	Serine_pos	Orbitrap	no	28
Ibuprofen	HMDB0001925	[M+H]+	207.138	https://gnps.ucsd.edu/ProteoSAFe/gnpslibraryspectrum.jsp?SpectrumID=CCMSLIB00000424946#%7B%7D	CCMSLIB00000424946	Ibuprofen_pos	QTOF	no	Ramp ?
Salicylic acid	HMDB0001895	[M+H]+	139.039	https://massbank.eu/MassBank/RecordDisplay.jsp?id=RP017002&dsn=BGC_Munich	RP017002	Salicylic_acid_pos	QTOF	no	20
Galactosamine	HMDB0001514	[M+H]+	180.087	https://massbank.eu/MassBank/RecordDisplay.jsp?id=PR100043&dsn=RIKEN	PR100043	Galactosamine_pos	QTOF	no	Ramp 5-60
D-Xylitol	HMDB0002917	[M+H]+	153.076	https://massbank.eu/MassBank/RecordDisplay.jsp?id=PS055001&dsn=RIKEN_ReSpect	PS055001	Xylitol_pos	QQQ	no	10
1,7-Dimethyluric acid	HMDB0011103	[M+H]+	197.067	https://gnps.ucsd.edu/ProteoSAFe/gnpslibraryspectrum.jsp?SpectrumID=CCMSLIB00004679241#%7B%7D	CCMSLIB00004679241	1_7-Dimethyluric_acid_pos	QTOF	no	17
2'-deoxyguanosine	HMDB0000085	[M+H]+	268.104	https://massbank.eu/MassBank/RecordDisplay.jsp?id=KO002707&dsn=Keio_Univ	KO002707	Deoxyguanosine_pos	QQQ	no	20
1-Methyladenosine	HMDB0003331	[M+H]+	282.12	https://gnps.ucsd.edu/ProteoSAFe/gnpslibraryspectrum.jsp?SpectrumID=CCMSLIB00000577943#%7B%7D	CCMSLIB00000577943	1-Methyladenosine_pos	Q-Exactive Plus	no	35
Phenylethylamine	HMDB0012275	[M+H]+	122.096	https://massbank.eu/MassBank/RecordDisplay.jsp?id=AU510909&dsn=Athens_Univ	AU510909	Phenylethylamine_pos	QTOF	no	20
1-Methylguanidine	HMDB0001522	[M+H]+	74.0713	https://gnps.ucsd.edu/ProteoSAFe/gnpslibraryspectrum.jsp?SpectrumID=CCMSLIB00000577941#%7B%7D	CCMSLIB00000577941	Methylguanidine_pos	Q-Exactive Plus	no	35
N-Acetylputrescine	HMDB0002064	[M+H]+	131.118	https://gnps.ucsd.edu/ProteoSAFe/gnpslibraryspectrum.jsp?SpectrumID=CCMSLIB00000578015#%7B%7D	CCMSLIB00000578015	N-Acetylputrescine_pos	Q-Exactive Plus	no	35
2-Methylguanosine	HMDB0005862	[M+H]+	298.115	https://massbank.eu/MassBank/RecordDisplay.jsp?id=RP031902&dsn=BGC_Munich	RP031902	2-Methylguanosine_pos	QTOF	no	20
Sarcosine	HMDB0000271	[M+H]+	90.055	https://massbank.eu/MassBank/RecordDisplay.jsp?id=KO003988&dsn=Keio_Univ	KO003988	Sarcosine_pos	QQQ	no	20
L-Cystine	HMDB0000192	[M+H]+	241.031	https://massbank.eu/MassBank/RecordDisplay.jsp?id=RP014402&dsn=BGC_Munich	RP014402	Cystine_pos	QTOF	no	20
Allantoin	HMDB0000462	[M+H]+	159.051	https://massbank.eu/MassBank/RecordDisplay.jsp?id=PR100104&dsn=RIKEN	PR100104	Allantoin_pos	QTOF	no	30
2-Aminoisobutyric acid	HMDB0001906	[M+H]+	104.071	https://massbank.eu/MassBank/RecordDisplay.jsp?id=PR100213&dsn=RIKEN	PR100213	2-Aminoisobutyric_acid_pos	QTOF	no	Ramp 5-60

## Sheet: NEG
metabolite	HMDB ID	adduct	theoretical m/z	experimental MS/MS source	Database ID	local .txt file	instrument	annotated source	CE (eV)	observations
1,5-Anhydrosorbitol	HMDB0002712	[M-H]-	163.061	https://massbank.eu/MassBank/RecordDisplay.jsp?id=MT000011&dsn=Metabolon	MT000011	1-5-Anhydrosorbitol_neg	IT	no	40
2-Oxoisocaproate	HMDB0000695	[M-H]-	129.056	https://massbank.eu/MassBank/RecordDisplay.jsp?id=PS034007&dsn=RIKEN_ReSpect	PS034007	2-Oxoisocaproic_acid_neg	QQQ	no	10
3-Hydroxybutyric acid	HMDB0000357	[M-H]-	103.04	https://massbank.eu/MassBank/RecordDisplay.jsp?id=PT202200&dsn=RIKEN_ReSpect	PT202200	3-Hydroxybutyric_acid_neg	QTOF	no	Ramp 5-45
3-Hydroxycinnamic acid	HMDB0000764	[M-H]-	149.061	https://massbank.eu/MassBank/RecordDisplay.jsp?id=PR305570&dsn=RIKEN	PR305570	3-Hydroxycinnamic_acid_neg	QTOF	no	6
3-Methyluridine	HMDB0004813	[M-H]-	257.078	https://massbank.eu/MassBank/RecordDisplay.jsp?id=BML80391&dsn=Washington_State_Univ	BML80391	3-Methyluridine_neg	QTOF	no	?
Adenosine	HMDB0000050	[M-H]-	266.089	https://massbank.eu/MassBank/RecordDisplay.jsp?id=PR100493&dsn=RIKEN	PR100493	Adenosine_neg	QTOF	no	Ramp 5-60
Allantoin	HMDB0000462	[M-H]-	157.037	https://gnps.ucsd.edu/ProteoSAFe/gnpslibraryspectrum.jsp?SpectrumID=CCMSLIB00000578167#%7B%7D	CCMSLIB00000578167	Allantoin_neg	Q-Exactive Plus	no	35
Ascorbic acid	HMDB0000044	[M-H]-	175.025	https://gnps.ucsd.edu/ProteoSAFe/gnpslibraryspectrum.jsp?SpectrumID=CCMSLIB00000479607#%7B%7D	CCMSLIB00000479607	Ascorbic_acid_neg	Orbitrap	no	28
Aspirin	HMDB0001879	[M-H]-	179.035	https://massbank.eu/MassBank/RecordDisplay.jsp?id=EQ357852&dsn=Eawag	EQ357852	Aspirin_neg	QFT	no	30
Bilirubin	HMDB0000054	[M-H]-	583.256	https://massbank.eu/MassBank/RecordDisplay.jsp?id=MT000136&dsn=Metabolon	MT000136	Bilirubin_neg	IT	no	40
Caffeic acid	HMDB0001964	[M-H]-	179.035	https://massbank.eu/MassBank/RecordDisplay.jsp?id=PR040210&dsn=RIKEN	PR040210	Caffeic_acid_neg	QTOF	no	Ramp 5-60
cis-Aconitic acid	HMDB0000072	[M-H]-	173.009	https://massbank.eu/MassBank/RecordDisplay.jsp?id=PR100734&dsn=RIKEN	PR100734	cis-Aconitic_acid_neg	QTOF	no	Ramp 5-60
Citric acid	HMDB0000094	[M-H]-	191.02	https://gnps.ucsd.edu/ProteoSAFe/gnpslibraryspectrum.jsp?SpectrumID=CCMSLIB00000479610#%7B%7D	CCMSLIB00000479610	Citric_acid_neg	Orbitrap	no	?
Cyclamic acid	HMDB0031340	[M-H]-	178.054	https://massbank.eu/MassBank/RecordDisplay.jsp?id=AU237962&dsn=Athens_Univ	AU237962	Cyclamic_acid_neg	QTOF	no	Ramp 19-29
Cytidine	HMDB0000089	[M-H]-	242.078	https://massbank.eu/MassBank/RecordDisplay.jsp?id=PR100536&dsn=RIKEN	PR100536	Cytidine_neg	QTOF	no	Ramp 5-60
Daidzein	HMDB0003312	[M-H]-	253.051	https://massbank.eu/MassBank/RecordDisplay.jsp?id=PR100638&dsn=RIKEN	PR100638	Daidzein_neg	QTOF	no	30
Deoxyuridine	HMDB0000012	[M-H]-	227.067	https://gnps.ucsd.edu/ProteoSAFe/gnpslibraryspectrum.jsp?SpectrumID=CCMSLIB00000578180#%7B%7D	CCMSLIB00000578180	Deoxyuridine_neg	Q-Exactive Plus	no	35
D-Galactose	HMDB0033704	[M-H]-	179.056	https://gnps.ucsd.edu/ProteoSAFe/gnpslibraryspectrum.jsp?SpectrumID=CCMSLIB00000479621#%7B%7D	CCMSLIB00000479621	Galactose_neg	Orbitrap	no	28
D-Glucose	HMDB0000122	[M-H]-	179.056	https://gnps.ucsd.edu/ProteoSAFe/gnpslibraryspectrum.jsp?SpectrumID=CCMSLIB00000479622#%7B%7D	CCMSLIB00000479622	Glucose_neg	Orbitrap	no	?
D-Mannose	HMDB0000169	[M-H]-	179.056	https://gnps.ucsd.edu/ProteoSAFe/gnpslibraryspectrum.jsp?SpectrumID=CCMSLIB00000479715#%7B%7D	CCMSLIB00000479715	Mannose_neg	Orbitrap	no	28
D-Xylitol	HMDB0002917	[M-H]-	151.061	https://gnps.ucsd.edu/ProteoSAFe/gnpslibraryspectrum.jsp?SpectrumID=CCMSLIB00000578372#%7B%7D	CCMSLIB00000578372	Xylitol_neg	Q-Exactive Plus	no	35
Fructose	HMDB0000660	[M-H]-	179.056	https://gnps.ucsd.edu/ProteoSAFe/gnpslibraryspectrum.jsp?SpectrumID=CCMSLIB00000479619#%7B%7D	CCMSLIB00000479619	Fructose_neg	Orbitrap	no	28
gamma-Aminobutyric acid	HMDB0000112	[M-H]-	102.056	https://gnps.ucsd.edu/ProteoSAFe/gnpslibraryspectrum.jsp?SpectrumID=CCMSLIB00000578105#%7B%7D	CCMSLIB00000578105	GABA_neg	Q-Exactive Plus	no	28
Genistein	HMDB0003217	[M-H]-	269.046	https://massbank.eu/MassBank/RecordDisplay.jsp?id=PR040021&dsn=RIKEN	PR040021	Genistein_neg	QTOF	no	Ramp 5-60
Glutathione (GSH)	HMDB0000125	[M-H]-	306.077	https://gnps.ucsd.edu/ProteoSAFe/gnpslibraryspectrum.jsp?SpectrumID=CCMSLIB00000578258#%7B%7D	CCMSLIB00000578258	Glutathione_neg	Q-Exactive Plus	no	35
Glutathione oxidized form (GSSG)	HMDB0003337	[M-H]-	611.145	https://massbank.eu/MassBank/RecordDisplay.jsp?id=PR100557&dsn=RIKEN	PR100557	GSSG_neg	QTOF	no	Ramp 5-60
Guanosine	HMDB0000133	[M-H]-	282.084	https://gnps.ucsd.edu/ProteoSAFe/gnpslibraryspectrum.jsp?SpectrumID=CCMSLIB00000578138#%7B%7D	CCMSLIB00000578138	Guanosine_neg	Q-Exactive Plus	no	28
Hippuric acid	HMDB0000714	[M-H]-	178.051	https://gnps.ucsd.edu/ProteoSAFe/gnpslibraryspectrum.jsp?SpectrumID=CCMSLIB00000578327#%7B%7D	CCMSLIB00000578327	Hippuric_acid_neg	Q-Exactive Plus	no	28
Hypotaurine	HMDB0000965	[M-H]-	108.013	https://gnps.ucsd.edu/ProteoSAFe/gnpslibraryspectrum.jsp?SpectrumID=CCMSLIB00000578094#%7B%7D	CCMSLIB00000578094	Hypotaurine_neg	Q-Exactive Plus	no	35
Hypoxanthine	HMDB0000157	[M-H]-	135.031	https://gnps.ucsd.edu/ProteoSAFe/gnpslibraryspectrum.jsp?SpectrumID=CCMSLIB00000578135#%7B%7D	CCMSLIB00000578135	Hypoxanthine_neg	Q-Exactive Plus	no	35
Ibuprofen	HMDB0001925	[M-H]-	205.123	https://massbank.eu/MassBank/RecordDisplay.jsp?id=AU234557&dsn=Athens_Univ	AU234557	Ibuprofen_neg	IT	no	10
Indoxyl sulfate	HMDB0000682	[M-H]-	212.002	https://massbank.eu/MassBank/RecordDisplay.jsp?id=PR100831&dsn=RIKEN	PR100831	Indoxylsulfate_neg	QTOF	no	Ramp 5-60
Inosine	HMDB0000195	[M-H]-	267.074	https://gnps.ucsd.edu/ProteoSAFe/gnpslibraryspectrum.jsp?SpectrumID=CCMSLIB00000578104#%7B%7D	CCMSLIB00000578104	Inosine_neg	Q-Exactive Plus	no	28
Lactic acid	HMDB0000190	[M-H]-	89.0244	https://massbank.eu/MassBank/RecordDisplay.jsp?id=PR100774&dsn=RIKEN	PR100774	Lactic_acid_neg	QTOF	no	Ramp 5-60
L-Alanine	HMDB0000161	[M-H]-	88.0404	https://massbank.eu/MassBank/RecordDisplay.jsp?id=RP000211&dsn=BGC_Munich	RP000211	L-Alanine_neg	QTOF	no	10
L-Arginine	HMDB0000517	[M-H]-	173.104	https://massbank.eu/MassBank/RecordDisplay.jsp?id=PR100578&dsn=RIKEN	PR100578	L-Arginine_neg	QTOF	no	Ramp 5-60
L-Asparagine	HMDB0000168	[M-H]-	131.046	https://gnps.ucsd.edu/ProteoSAFe/gnpslibraryspectrum.jsp?SpectrumID=CCMSLIB00000578143#%7B%7D	CCMSLIB00000578143	L-Asparagine_neg	Q-Exactive Plus	no	28
L-Citrulline	HMDB0000904	[M-H]-	174.088	https://massbank.eu/MassBank/RecordDisplay.jsp?id=PR100901&dsn=RIKEN	PR100901	L-Citrulline_neg	QTOF	no	Ramp 5-60
L-Glutamine	HMDB0000641	[M-H]-	145.062	https://gnps.ucsd.edu/ProteoSAFe/gnpslibraryspectrum.jsp?SpectrumID=CCMSLIB00000578093#%7B%7D	CCMSLIB00000578093	L-Glutamine_neg	Q-Exactive Plus	no	35
L-Isoleucine	HMDB0000172	[M-H]-	130.087	https://gnps.ucsd.edu/ProteoSAFe/gnpslibraryspectrum.jsp?SpectrumID=CCMSLIB00000578107#%7B%7D	CCMSLIB00000578107	L-Isoleucine_neg	Q-Exactive Plus	no	28
L-Leucine	HMDB0000687	[M-H]-	130.087	https://gnps.ucsd.edu/ProteoSAFe/gnpslibraryspectrum.jsp?SpectrumID=CCMSLIB00000578163#%7B%7D	CCMSLIB00000578163	Leucine_neg	Q-Exactive Plus	no	35
L-Methionine	HMDB0000696	[M-H]-	148.044	https://gnps.ucsd.edu/ProteoSAFe/gnpslibraryspectrum.jsp?SpectrumID=CCMSLIB00000578114#%7B%7D	CCMSLIB00000578114	L-Methionine_neg	Q-Exactive Plus	no	35
L-Phenylalanine	HMDB0000159	[M-H]-	164.072	https://gnps.ucsd.edu/ProteoSAFe/gnpslibraryspectrum.jsp?SpectrumID=CCMSLIB00000578130#%7B%7D	CCMSLIB00000578130	Phenylalanine_neg	Q-Exactive	no	35
L-Proline	HMDB0000162	[M-H]-	114.056	https://gnps.ucsd.edu/ProteoSAFe/gnpslibraryspectrum.jsp?SpectrumID=CCMSLIB00000578125#%7B%7D	CCMSLIB00000578125	L-Proline_neg	Q-Exactive Plus	no	35
L-Serine	HMDB0000187	[M-H]-	104.035	https://massbank.eu/MassBank/RecordDisplay.jsp?id=KNA00753&dsn=NAIST	KNA00753	L-Serine_neg	Orbitrap	no	35
L-Tryptophan	HMDB0000929	[M-H]-	203.083	https://gnps.ucsd.edu/ProteoSAFe/gnpslibraryspectrum.jsp?SpectrumID=CCMSLIB00000578123#%7B%7D	CCMSLIB00000578123	L-Tryptophan_neg	Q-Exactive Plus	no	35
L-Tyrosine	HMDB0000158	[M-H]-	180.067	https://gnps.ucsd.edu/ProteoSAFe/gnpslibraryspectrum.jsp?SpectrumID=CCMSLIB00000578142#%7B%7D	CCMSLIB00000578142	Tyrosine_neg	Q-Exactive Plus	no	35
L-Valine	HMDB0000883	[M-H]-	116.072	https://gnps.ucsd.edu/ProteoSAFe/gnpslibraryspectrum.jsp?SpectrumID=CCMSLIB00000578144#%7B%7D	CCMSLIB00000578144	L-Valine_neg	Q-Exactive Plus	no	35
Mannitol	HMDB0000765	[M-H]-	181.072	https://gnps.ucsd.edu/ProteoSAFe/gnpslibraryspectrum.jsp?SpectrumID=CCMSLIB00000578376#%7B%7D	CCMSLIB00000578376	Mannitol_neg	Q-Exactive Plus	no	35
Nicotinic acid	HMDB0001488	[M-H]-	122.025	https://massbank.eu/MassBank/RecordDisplay.jsp?id=PR100505&dsn=RIKEN	PR100505	Nicotinic_acid_neg	QTOF	no	Ramp 5-60
Orotic acid	HMDB0000226	[M-H]-	155.01	https://massbank.eu/MassBank/RecordDisplay.jsp?id=PR100595&dsn=RIKEN	PR100595	Orotic_acid_neg	QTOF	no	Ramp 5-60
Oxaloacetic acid	HMDB0000223	[M-H]-	130.999	https://gnps.ucsd.edu/ProteoSAFe/gnpslibraryspectrum.jsp?SpectrumID=CCMSLIB00000578311#%7B%7D	CCMSLIB00000578311	Oxaloacetic_neg	Q-Exactive Plus	no	35
Oxoglutarate	HMDB0000208	[M-H]-	145.014	https://massbank.eu/MassBank/RecordDisplay.jsp?id=KNA00702&dsn=NAIST	KNA00702	2-Oxoglutaric_acid_neg	Orbitrap	no	35
Pantothenic acid	HMDB0000210	[M-H]-	218.103	https://gnps.ucsd.edu/ProteoSAFe/gnpslibraryspectrum.jsp?SpectrumID=CCMSLIB00000578264#%7B%7D	CCMSLIB00000578264	Pantothenic_acid_neg	Q-Exactive Plus	no	35
Paracetamol	HMDB0001859	[M-H]-	150.056	https://massbank.eu/MassBank/RecordDisplay.jsp?id=EA024361	EA024361	Paracetamol_neg	ITFT	no	60
Paraxanthine	HMDB0001860	[M-H]-	179.057	https://gnps.ucsd.edu/ProteoSAFe/gnpslibraryspectrum.jsp?SpectrumID=CCMSLIB00000578170#%7B%7D	CCMSLIB00000578170	Paraxanthine_neg	Q-Exactive Plus	no	35
p-Cresol sulfate	HMDB0011635	[M-H]-	187.007	https://massbank.eu/MassBank/RecordDisplay.jsp?id=MT000146&dsn=Metabolon	MT000146	p-Cresol_sulfate_neg	IT	no	40
Phenylacetic acid	HMDB0040733	[M-H]-	135.045	https://gnps.ucsd.edu/ProteoSAFe/gnpslibraryspectrum.jsp?SpectrumID=CCMSLIB00000578367#%7B%7D	CCMSLIB00000578367	Phenylacetic_acid_neg	Q-Exactive Plus	no	35
Phosphoenolpyruvate	HMDB0000263	[M-H]-	166.975	https://gnps.ucsd.edu/ProteoSAFe/gnpslibraryspectrum.jsp?SpectrumID=CCMSLIB00000578220#%7B%7D	CCMSLIB00000578220	Phosphoenolpyruvate_neg	Q-Exactive Plus	no	35
Pseudouridine	HMDB0000767	[M-H]-	243.062	https://massbank.eu/MassBank/RecordDisplay.jsp?id=RP031512&dsn=BGC_Munich	RP031512	Pseudouridine_neg	QTOF	no	20
Pyroglutamic acid	HMDB0000267	[M-H]-	128.035	https://massbank.eu/MassBank/RecordDisplay.jsp?id=PR100586&dsn=RIKEN	PR100586	Pyroglutamic_acid_neg	QTOF	no	Ramp 5-60
Pyruvic acid	HMDB0000243	[M-H]-	87.0088	https://massbank.eu/MassBank/RecordDisplay.jsp?id=KO001591&dsn=Keio_Univ	KO001591	Pyruvic_acid_neg	QQQ	no	20
Saccharin	HMDB0029723	[M-H]-	181.992	https://massbank.eu/MassBank/RecordDisplay.jsp?id=EA281664&dsn=Eawag	EA281664	Saccharin_neg	Orbitrap	yes	35
Salicylic acid	HMDB0001895	[M-H]-	137.024	https://massbank.eu/MassBank/RecordDisplay.jsp?id=AU238262&dsn=Athens_Univ	AU238262	Salicylic_acid_neg	QTOF	yes	Ramp 18-26
Sebacid acid	HMDB0000792	[M-H]-	201.113	https://massbank.eu/MassBank/RecordDisplay.jsp?id=PR100605&dsn=RIKEN	PR100605	Sebacic_acid_neg	QTOF	no	Ramp 5-60
Sorbitol	HMDB0000247	[M-H]-	181.072	https://massbank.eu/MassBank/RecordDisplay.jsp?id=PR100703&dsn=RIKEN	PR100703	D-Sorbitol_neg	QTOF	no	Ramp 5-60
Suberic acid	CHEBI:9300	[M-H]-	173.082	https://massbank.eu/MassBank/RecordDisplay.jsp?id=RP015312&dsn=BGC_Munich	RP015312	Suberic_acid_neg	QTOF	no	20
Succinic acid	HMDB0000254	[M-H]-	117.019	https://gnps.ucsd.edu/ProteoSAFe/gnpslibraryspectrum.jsp?SpectrumID=CCMSLIB00000479738#%7B%7D	CCMSLIB00000479738	Succinic_acid_neg	Orbitrap	no	28
Taurine	HMDB0000251	[M-H]-	124.007	https://gnps.ucsd.edu/ProteoSAFe/gnpslibraryspectrum.jsp?SpectrumID=CCMSLIB00000578102#%7B%7D	CCMSLIB00000578102	Taurine_neg	Q-Exactive Plus	no	28
Theophyllline	HMDB0001889	[M-H]-	179.058	https://gnps.ucsd.edu/ProteoSAFe/gnpslibraryspectrum.jsp?SpectrumID=CCMSLIB00000578162#%7B%7D	CCMSLIB00000578162	Theophylline_neg	Q-Exactive Plus	no	35
Thymidine	HMDB0000273	[M-H]-	241.083	https://gnps.ucsd.edu/ProteoSAFe/gnpslibraryspectrum.jsp?SpectrumID=CCMSLIB00000578117#%7B%7D	CCMSLIB00000578117	Thymidine_neg	Q-Exactive Plus	no	35
trans-Aconitic acid	HMDB0000958	[M-H]-	173.009	https://massbank.eu/MassBank/RecordDisplay.jsp?id=PT210110&dsn=RIKEN_ReSpect	PT210110	trans-Aconitic_acid_neg	QTOF	no	Ramp 5-45
Uracil	HMDB0000300	[M-H]-	111.02	https://gnps.ucsd.edu/ProteoSAFe/gnpslibraryspectrum.jsp?SpectrumID=CCMSLIB00000578131#%7B%7D	CCMSLIB00000578131	Uracil_neg	Q-Exactive Plus	no	35
Uric acid	HMDB0000289	[M-H]-	167.021	https://gnps.ucsd.edu/ProteoSAFe/gnpslibraryspectrum.jsp?SpectrumID=CCMSLIB00000578100#%7B%7D	CCMSLIB00000578100	Uric_acid_neg	Q-Exactive Plus	no	35
Uridine	HMDB0000296	[M-H]-	243.062	https://gnps.ucsd.edu/ProteoSAFe/gnpslibraryspectrum.jsp?SpectrumID=CCMSLIB00000578126#%7B%7D	CCMSLIB00000578126	Uridine_neg	Q-Exactive Plus	no	35
Urocanic acid	HMDB0000301	[M-H]-	137.036	https://gnps.ucsd.edu/ProteoSAFe/gnpslibraryspectrum.jsp?SpectrumID=CCMSLIB00000578182#%7B%7D	CCMSLIB00000578182	Urocanic_acid_neg	Q-Exactive Plus	no	35
Vanillylmandelic acid	HMDB0000291	[M-H]-	197.046	https://massbank.eu/MassBank/RecordDisplay.jsp?id=PT209890&dsn=RIKEN_ReSpect	PT209890	Vanillylmandelic_acid_neg	QTOF	no	Ramp 5-45
Xanthine	HMDB0000292	[M-H]-	151.026	https://gnps.ucsd.edu/ProteoSAFe/gnpslibraryspectrum.jsp?SpectrumID=CCMSLIB00000479754#%7B%7D	CCMSLIB00000479754	Xanthine_neg	Orbitrap	no	28
