# Supplementary material for: Automated Annotation of Untargeted All-Ion Fragmentation LC–MS Metabolomics Data with MetaboAnnotatoR
Source: Anal Chem. 2022 Feb 18;94(8):3446–55. doi: 10.1021/acs.analchem.1c03032 (PMC8892435; doi:10.1021/acs.analchem.1c03032)
Supplement: Supplementary file 2 — ac1c03032_si_002.xlsx [file ac1c03032_si_002.xlsx]

## Sheet: Lipid+
Features		Manual annotations				MetaboAnnotatoR annotations - QC sample											MetaboAnnotatoR annotations - RAMClustR object											Other data
feature.mz	feature.rt	Metabolite	Ion type	Adduct	isotopologue	metabolite	feature.type	ion.type	isotopologue	mz.metabolite	matched.mz	mz.error	pseudoMSMS	fraction	score	library	metabolite	feature.type	ion.type	isotopologue	mz.metabolite	matched.mz	mz.error	pseudoMSMS	fraction	score	library	feature intensity	iQC_sample_correct_result_rank	RC_correct_result_rank	correct_isotope_iQC	correct_isotope_RC	reference_in_libraries
162.113	22.3235	Carnitine	parent	[M+H]+	M+0	Carnitine	parent	[M+H]+	M+0	162.113	162.113	4.17609	TRUE	2 of 5	0.319729	Metabolites/POS	NA	NA	NA	M+0	NA	NA	NA	FALSE	NA	NA	NA	1.19499e+06	1	NA	1	1	1
104.108	23.5605	Choline	parent	[M]+	M+0	NA	NA	NA	M+0	NA	NA	NA	FALSE	NA	NA	NA	Choline	parent	[M]+	M+0	104.108	104.108	3.94591	FALSE	1 of 3	0.210047	Metabolites/POS	45518	NA	1	1	1	1
287.146	40.0205	Piperine	parent	[M+H]+	M+1	Piperine	parent	[M+H]+	M+1	286.144	286.144	5.4777	TRUE	15 of 39	0.398779	Metabolites/POS	Piperine	parent	[M+H]+	M+1	286.144	286.144	5.4777	FALSE	19 of 39	0.324613	Metabolites/POS	98404.1	1	1	1	1	1
299.14	72.7836	Bilirubin	fragment	[Fragment]+	M+0	NA	NA	NA	M+0	NA	NA	NA	TRUE	NA	NA	NA	NA	NA	NA	M+0	NA	NA	NA	TRUE	NA	NA	NA	3.09924e+06	NA	NA	1	1	1
585.269	72.7941	Bilirubin	parent	[M+H]+	M+0	Bilirubin	parent	[M+H]+	M+0	585.271	585.271	2.75617	TRUE	3 of 91	0.207021	Metabolites/POS	Bilirubin	parent	[M+H]+	M+0	585.271	585.271	2.75617	TRUE	27 of 91	0.366472	Metabolites/POS	413986	1	1	1	1	1
490.291	82.472	Lysophosphatidylcholine LPC(14:0/0:0)	parent	[M+Na]+	M+0	LPC(14:0)	parent	[M+Na]+	M+0	490.29	490.29	2.42958	TRUE	2 of 6	0.430797	Lipids/POS	LPC(14:0)	parent	[M+Na]+	M+0	490.29	490.29	2.42958	FALSE	1 of 6	0.262047	Lipids/POS	20194.2	1	1	1	1	1
468.309	82.9201	Lysophosphatidylcholine LPC(14:0/0:0)	parent	[M+H]+	M+0	LPC(14:0)	parent	[M+H]+	M+0	468.309	468.309	2.02686	TRUE	4 of 4	0.596686	Lipids/POS	LPC(14:0)	parent	[M+H]+	M+0	468.309	468.309	2.02686	TRUE	3 of 4	0.496686	Lipids/POS	1.9721e+06	1	1	1	1	1
542.325	82.9815	Lysophosphatidylcholine LPC(20:5/0:0)	parent	[M+H]+	M+0	LPC(20:5)	parent	[M+H]+	M+0	542.324	542.324	1.09528	TRUE	4 of 4	0.856502	Lipids/POS	LPC(20:5)	parent	[M+H]+	M+0	542.324	542.324	1.09528	TRUE	4 of 4	0.806502	Lipids/POS	779697	1	1	1	1	1
518.325	84.6523	Lysophosphatidylcholine LPC(18:3/0:0) - isomer 1	parent	[M+H]+	M+0	LPC(18:3)	parent	[M+H]+	M+0	518.324	518.324	1.16761	TRUE	3 of 4	0.703226	Lipids/POS	LPC(18:3)	parent	[M+H]+	M+0	518.324	518.324	1.16761	FALSE	3 of 4	0.603226	Lipids/POS	356026	1	1	1	1	1
568.34	96.6959	Lysophosphatidylcholine LPC(22:6/0:0)	parent	[M+H]+	M+0	LPC(22:6)	parent	[M+H]+	M+0	568.34	568.34	1.00538	TRUE	3 of 4	0.722323	Lipids/POS	LPC(22:6)	parent	[M+H]+	M+0	568.34	568.34	1.00538	TRUE	3 of 4	0.747323	Lipids/POS	1.84723e+06	1	1	1	1	1
483.328	97.2724	Lysophosphatidylcholine LPC(15:0/0:0)	parent	[M+H]+	M+1	LPC(15:0)	parent	[M+H]+	M+1	482.324	482.324	1.23755	TRUE	3 of 4	0.779025	Lipids/POS	LPC(15:0)	parent	[M+H]+	M+1	482.324	482.324	1.23755	TRUE	2 of 4	0.579025	Lipids/POS	246187	1	1	1	1	1
544.341	100.312	Lysophosphatidylcholine LPC(20:4/0:0)	parent	[M+H]+	M+0	LPC(20:4)	parent	[M+H]+	M+0	544.34	544.34	1.44358	TRUE	4 of 4	0.596361	Lipids/POS	LPC(20:4)	parent	[M+H]+	M+0	544.34	544.34	1.44358	TRUE	4 of 4	0.746361	Lipids/POS	3.81585e+06	1	1	1	1	1
502.33	100.428	Lysophosphatidylcholine LPC(18:2/0:0)	parent	[M+H-H2O]+	M+0	NA	NA	NA	M+0	NA	NA	NA	TRUE	NA	NA	NA	LPC(18:2)	fragment	[M+H-H2O]+	M+0	520.34	502.329	1.30094	TRUE	4 of 4	0.809338	Lipids/POS	485703	NA	1	1	1	1
542.322	100.614	Lysophosphatidylcholine LPC(18:2/0:0)	parent	[M+Na]+	M+0	LPC(18:2)	parent	[M+Na]+	M+0	542.321	542.321	2.05265	TRUE	5 of 6	0.481087	Lipids/POS	LPC(18:2)	parent	[M+Na]+	M+0	542.321	542.321	2.05265	TRUE	4 of 6	0.493587	Lipids/POS	268363	1	1	1	1	1
520.341	100.624	Lysophosphatidylcholine LPC(18:2/0:0)	parent	[M+H]+	M+0	LPC(18:2)	parent	[M+H]+	M+0	520.34	520.34	2.01464	TRUE	4 of 4	0.648183	Lipids/POS	LPC(18:2)	parent	[M+H]+	M+0	520.34	520.34	2.01464	TRUE	3 of 4	0.598183	Lipids/POS	1.41776e+07	1	1	1	1	1
524.275	103.741	Lysophosphatidylethanolamine LPE(20:4/0:0)	parent	[M+Na]+	M+0	LPE(20:4)	parent	[M+Na]+	M+0	524.274	524.274	2.51395	TRUE	1 of 8	0.42389	Lipids/POS	NA	NA	NA	M+0	NA	NA	NA	FALSE	NA	NA	NA	15369	1	NA	1	1	1
502.294	104.061	Lysophosphatidylethanolamine LPE(20:4/0:0)	parent	[M+H]+	M+0	LPE(20:4)	parent	[M+H]+	M+0	502.293	502.293	3.1376	TRUE	1 of 5	0.165607	Lipids/POS	LPE(18:1)	parent	[M+Na]+	M+0	502.289	502.289	10.1255	FALSE	3 of 8	0.170213	Lipids/POS	NA	1	2	1	1	1
570.355	105.499	Lysophosphatidylcholine LPC(22:5/0:0)	parent	[M+H]+	M+0	LPC(22:5)	parent	[M+H]+	M+0	570.355	570.355	0.0192862	TRUE	2 of 4	0.8	Lipids/POS	LPC(22:5)	parent	[M+H]+	M+0	570.355	570.355	0.0192862	FALSE	1 of 4	0.575	Lipids/POS	313162	1	1	1	1	1
184.074	106.688	Lysophosphatidylcholine LPC(0:0/16:0)	fragment	PC headgroup; [M]+	M+0	Plasmanyl-LPC(O-16:1)	fragment	[PC Head]+	M+0	480.345	184.073	3.6556	TRUE	1 of 5	0.361777	Lipids/POS	Plasmenyl-LPC(P-16:1)	fragment	[PC Head]+	M+0	478.329	184.073	3.6556	TRUE	3 of 6	0.44511	Lipids/POS	175347	INC	INC	1	1	1
546.355	111.279	Lysophosphatidylcholine LPC(20:3/0:0)	parent	[M+H]+	M+0	LPC(20:3)	parent	[M+H]+	M+0	546.355	546.355	0.0291019	TRUE	3 of 4	0.825	Lipids/POS	LPC(20:3)	parent	[M+H]+	M+0	546.355	546.355	0.0291019	TRUE	4 of 4	0.825	Lipids/POS	1.37252e+06	1	1	1	1	1
478.33	113.441	Lysophosphatidylcholine LPC(16:0/0:0)	parent	[M+H-H2O]+	M+0	Plasmenyl-LPC(P-16:1)	parent	[M+H]+	M+0	478.329	478.329	2.21562	TRUE	3 of 6	0.60067	Lipids/POS	LPC(16:0)	fragment	[M+H-H2O]+	M+0	496.34	478.329	2.15228	TRUE	3 of 4	0.482312	Lipids/POS	938169	INC	1	1	1	1
518.323	113.518	Lysophosphatidylcholine LPC(16:0/0:0)	parent	[M+Na]+	M+0	LPC(18:3)	parent	[M+H]+	M+0	518.324	518.324	3.03132	TRUE	3 of 4	0.439945	Lipids/POS	LPC(16:0)	parent	[M+Na]+	M+0	518.321	518.321	2.69871	TRUE	3 of 6	0.379024	Lipids/POS	1.01959e+06	2	1	1	1	1
496.341	113.594	Lysophosphatidylcholine LPC(16:0/0:0)	parent	[M+H]+	M+0	LPC(16:0)	parent	[M+H]+	M+0	496.34	496.34	2.32965	TRUE	4 of 4	0.564625	Lipids/POS	LPC(16:0)	parent	[M+H]+	M+0	496.34	496.34	2.32965	TRUE	3 of 4	0.489625	Lipids/POS	3.6593e+07	1	1	1	1	1
427.362	116.838	Acylcarnitine (18:1) - Oleoylcarnitine	parent	[M+H]+	M+1	CAR(18:1)	parent	[M+H]+	M+1	426.358	426.358	1.38944	TRUE	1 of 5	0.584857	Lipids/POS	CAR(18:1)	parent	[M+H]+	M+1	426.358	426.358	1.38944	TRUE	1 of 5	0.584857	Lipids/POS	119823	1	1	1	1	1
454.294	117.241	Lysophosphatidylethanolamine LPE(16:0/0:0)	parent	[M+H]+	M+0	LPE(16:0)	fragment	[M+H]+	M+0	476.274	454.293	1.62758	TRUE	1 of 8	0.532204	Lipids/POS	LPC(13:0)	parent	[M+H]+	M+0	454.293	454.293	1.58356	FALSE	1 of 4	0.340745	Lipids/POS	75314.7	1	INC	1	1	1
544.338	122.43	Lysophosphatidylcholine LPC(18:1/0:0)	parent	[M+Na]+	M+0	LPC(18:1)	parent	[M+Na]+	M+0	544.337	544.337	2.13911	TRUE	3 of 6	0.483742	Lipids/POS	LPC(18:1)	parent	[M+Na]+	M+0	544.337	544.337	2.13911	FALSE	4 of 6	0.414992	Lipids/POS	306640	1	1	1	1	1
523.36	122.438	Lysophosphatidylcholine LPC(18:1/0:0)	parent	[M+H]+	M+1	LPC(18:1)	parent	[M+H]+	M+1	522.355	522.355	1.6728	TRUE	4 of 4	0.548899	Lipids/POS	LPC(18:1)	parent	[M+H]+	M+1	522.355	522.355	1.6728	TRUE	4 of 4	0.698899	Lipids/POS	NA	1	1	1	0	1
522.357	122.523	Lysophosphatidylcholine LPC(18:1/0:0)	parent	[M+H]+	M+0	LPC(18:1)	parent	[M+H]+	M+0	522.355	522.355	2.54156	TRUE	4 of 4	0.44673	Lipids/POS	LPC(18:1)	parent	[M+H]+	M+0	522.355	522.355	2.54156	TRUE	4 of 4	0.59673	Lipids/POS	8.17038e+06	1	1	1	1	1
270.23	139.296	Retinol	parent	isotope; [M+1+H-H2O]+	M+1	NA	NA	NA	M+1	NA	NA	NA	TRUE	NA	NA	NA	NA	NA	NA	M+1	NA	NA	NA	FALSE	NA	NA	NA	174463	NA	NA	1	1	0
269.227	139.312	Retinol	parent	[M+H-H2O]+	M+0	NA	NA	NA	M+0	NA	NA	NA	TRUE	NA	NA	NA	NA	NA	NA	M+0	NA	NA	NA	FALSE	NA	NA	NA	870961	NA	NA	1	1	0
184.074	139.529	Lysophosphatidylcholine LPC(0:0/18:0)	fragment	PC headgroup; [M]+	M+0	Plasmenyl-LPC(P-18:1)	fragment	[PC Head]+	M+0	506.361	184.073	3.43612	TRUE	4 of 6	0.528846	Lipids/POS	LPC(20:3)	fragment	[PC Head]+	M+0	546.355	184.073	3.43612	FALSE	1 of 4	0.220513	Lipids/POS	68083.4	2	INC	1	1	1
546.354	146.388	Lysophosphatidylcholine LPC(18:0/0:0)	parent	[M+Na]+	M+0	LPC(18:0)	parent	[M+Na]+	M+0	546.352	546.352	2.28131	TRUE	4 of 6	0.581673	Lipids/POS	LPC(18:0)	parent	[M+Na]+	M+0	546.352	546.352	2.28131	TRUE	3 of 6	0.412923	Lipids/POS	497113	1	1	1	1	1
524.372	146.633	Lysophosphatidylcholine LPC(18:0/0:0)	parent	[M+H]+	M+0	LPC(18:0)	parent	[M+H]+	M+0	524.371	524.371	1.85136	TRUE	4 of 4	0.520072	Lipids/POS	LPC(18:0)	parent	[M+H]+	M+0	524.371	524.371	1.85136	TRUE	3 of 4	0.620072	Lipids/POS	1.98303e+07	1	1	1	1	1
482.325	150.325	Lysophosphatidylethanolamine LPE(18:0/0:0)	parent	[M+H]+	M+0	LPE(18:0)	fragment	[M+H-H2O]+	M+0	504.305	482.324	1.55808	TRUE	2 of 8	0.554241	Lipids/POS	NA	NA	NA	M+0	NA	NA	NA	FALSE	NA	NA	NA	114913	1	NA	1	1	1
369.353	151.8	Cholesterol sulfate	fragment	[M-HSO4+H-H2O]+	M+0	NA	NA	NA	M+0	NA	NA	NA	TRUE	NA	NA	NA	NA	NA	NA	M+0	NA	NA	NA	FALSE	NA	NA	NA	328443	NA	NA	1	1	1
339.289	159.582	Monoglyceride MG(18:1) -isomer 2	parent	[M+H-H2O]+	M+0	NA	NA	NA	M+0	NA	NA	NA	TRUE	NA	NA	NA	NA	NA	NA	M+0	NA	NA	NA	FALSE	NA	NA	NA	12853	NA	NA	1	1	1
379.282	161.216	Monoglyceride MG(18:1) -isomer 2	parent	[M+Na]+	M+0	NA	NA	NA	M+0	NA	NA	NA	TRUE	NA	NA	NA	NA	NA	NA	M+0	NA	NA	NA	FALSE	NA	NA	NA	13109.8	NA	NA	1	1	1
673.527	266.207	Sphingomyelin SM(d18:2/14:0)	parent	[M+H]+	M+0	SM(d10:0/22:2)	parent	[M+H]+	M+0	673.528	673.528	1.44597	TRUE	4 of 6	0.670789	Lipids/POS	SM(d10:0/22:2)	parent	[M+H]+	M+0	673.528	673.528	1.44597	TRUE	1 of 6	0.495789	Lipids/POS	514933	1	1	1	1	1
369.352	275.523	Cholesterol	parent	[M+H-H2O]+	M+0	Cholesterol	fragment	[M+H-H2O]+	M+0	404.389	369.352	0.566668	TRUE	7 of 9	0.9875	Lipids/POS	NA	NA	NA	M+0	NA	NA	NA	TRUE	NA	NA	NA	1.53344e+06	1	NA	1	1	1
728.52	292.611	Phosphatidylcholine PC(32:3)	parent	[M+H]+	M+0	PC(30:0) PC(8:0_22:0)	parent	[M+Na]+	M+0	728.52	728.52	0.491133	TRUE	1 of 9	0.59	Lipids/POS	PC(30:0) PC(8:0_22:0)	parent	[M+Na]+	M+0	728.52	728.52	0.491133	FALSE	1 of 9	0.545	Lipids/POS	53929.2	3	3	1	1	1
675.543	301.423	Sphingomyelin SM(d18:1/14:0) and/or SM(d16:1/16:0)	parent	[M+H]+	M+0	SM(d16:1/16:0)	parent	[M+H]+	M+0	675.544	675.544	1.21147	TRUE	5 of 6	0.729388	Lipids/POS	SM(d16:1/16:0)	parent	[M+H]+	M+0	675.544	675.544	1.21147	TRUE	5 of 6	0.737722	Lipids/POS	5.04874e+06	1	1	1	1	1
739.513	309.502	Sphingomyelin SM(d18:2/16:0)	parent	[M+K]+	M+0	NA	NA	NA	M+0	NA	NA	NA	TRUE	NA	NA	NA	TG(41:4) TG(10:0_13:0_18:4)	parent	[M+K]+	M+0	739.527	739.527	19.47	TRUE	1 of 4	0.0756806	Lipids/POS	120086	NA	INC	1	1	0
723.54	309.517	Sphingomyelin SM(d18:2/16:0)	parent	[M+Na]+	M+0	SM(d18:2/16:0)	parent	[M+Na]+	M+0	723.541	723.541	2.02104	TRUE	6 of 7	0.672398	Lipids/POS	SM(d18:2/16:0)	parent	[M+Na]+	M+0	723.541	723.541	2.02104	TRUE	7 of 7	0.647398	Lipids/POS	389257	1	1	1	1	1
702.562	309.531	Sphingomyelin SM(d18:2/16:0)	parent	[M+H]+	M+1	SM(d18:2/16:0)	parent	[M+H]+	M+1	701.559	701.559	1.37708	TRUE	5 of 6	0.846421	Lipids/POS	SM(d18:2/16:0)	parent	[M+H]+	M+1	701.559	701.559	1.37708	TRUE	5 of 6	0.688088	Lipids/POS	3.11733e+06	1	1	1	1	1
701.558	309.534	Sphingomyelin SM(d18:2/16:0)	parent	[M+H]+	M+0	SM(d18:2/16:0)	parent	[M+H]+	M+0	701.559	701.559	1.03014	TRUE	5 of 6	0.968707	Lipids/POS	SM(d18:2/16:0)	parent	[M+H]+	M+0	701.559	701.559	1.03014	TRUE	5 of 6	0.810373	Lipids/POS	7.3397e+06	1	1	1	1	1
683.547	309.542	Sphingomyelin SM(d18:2/16:0)	parent	[M+H-H2O]+	M+0	SM(d18:2/16:0)	fragment	[M+H-H2O]+	M+0	701.559	683.549	1.82943	TRUE	5 of 6	0.756643	Lipids/POS	SM(d18:2/16:0)	fragment	[M+H-H2O]+	M+0	701.559	683.549	1.82943	TRUE	5 of 6	0.59831	Lipids/POS	273345	1	1	1	1	1
184.074	309.652	Sphingomyelin SM(d18:2/16:0)	fragment	[PC head group]+	M+0	SM(d18:2/16:0)	fragment	[PC Head]+	M+0	701.559	184.073	3.07322	TRUE	5 of 6	0.646029	Lipids/POS	PC(36:6) PC(18:3_18:3)	fragment	[PC Head]+	M+0	778.538	184.073	3.07322	TRUE	6 of 9	0.468946	Lipids/POS	600550	1	INC	1	1	1
800.517	310.717	Phosphatidylcholine PC(36:6)	parent	[M+Na]+	M+0	PC(36:6) PC(14:0_22:6)	parent	[M+Na]+	M+0	800.52	800.52	3.25477	TRUE	3 of 9	0.423621	Lipids/POS	PC(36:6) PC(18:2_18:4)	parent	[M+Na]+	M+0	800.52	800.52	3.25477	FALSE	3 of 9	0.249871	Lipids/POS	14648.3	1	1	1	1	1
778.536	310.806	Phosphatidylcholine PC(36:6)	parent	[M+H]+	M+0	PC(34:3) PC(12:0_22:3)	parent	[M+Na]+	M+0	778.536	778.536	0.47371	TRUE	1 of 9	0.59	Lipids/POS	PC(34:3) PC(12:0_22:3)	parent	[M+Na]+	M+0	778.536	778.536	0.47371	TRUE	3 of 9	0.64125	Lipids/POS	327266	3	4	1	1	1
754.536	321.398	Phosphatidylcholine PC(34:4)	parent	[M+H]+	M+0	PC(32:1) PC(8:0_24:1)	parent	[M+Na]+	M+0	754.536	754.536	0.332125	TRUE	2 of 9	0.59	Lipids/POS	PC(32:1) PC(14:0_18:1)	parent	[M+Na]+	M+0	754.536	754.536	0.332125	TRUE	3 of 9	0.64125	Lipids/POS	832640	3	4	1	1	1
730.537	322.144	Phosphatidylcholine PC(32:2)	parent	[M+H]+	M+0	PC(32:2) PC(14:0_18:2)	parent	[M+H]+	M+0	730.538	730.538	1.82044	TRUE	5 of 9	0.468409	Lipids/POS	PC(32:2) PC(4:0_28:2)	parent	[M+H]+	M+0	730.538	730.538	1.82044	TRUE	4 of 9	0.503825	Lipids/POS	2.45524e+06	1	1	1	1	1
752.518	322.159	Phosphatidylcholine PC(32:2)	parent	[M+Na]+	M+0	PC(32:2) PC(10:0_22:2)	parent	[M+Na]+	M+0	752.52	752.52	2.8584	TRUE	4 of 9	0.534923	Lipids/POS	PC(32:2) PC(10:0_22:2)	parent	[M+Na]+	M+0	752.52	752.52	2.8584	TRUE	4 of 9	0.399923	Lipids/POS	104337	1	1	1	1	1
689.558	322.711	Sphingomyelin SM(d16:1/17:0) and/or SM(d18:1/15:0) and/or SM(d17:1/16:0)	parent	[M+H]+	M+0	SM(d17:1/16:0)	parent	[M+H]+	M+0	689.559	689.559	1.07663	TRUE	5 of 6	0.947745	Lipids/POS	SM(d17:1/16:0)	parent	[M+H]+	M+0	689.559	689.559	1.07663	TRUE	5 of 6	0.872745	Lipids/POS	3.12097e+06	1	1	1	1	1
852.548	328.49	Phosphatidylcholine PC(40:8)	parent	[M+Na]+	M+0	PC(42:11) PC(14:6_28:5)	parent	[M+H]+	M+0	852.554	852.554	6.5459	TRUE	3 of 9	0.245134	Lipids/POS	PC(40:8) PC(18:2_22:6)	parent	[M+Na]+	M+0	852.551	852.551	3.51968	FALSE	2 of 9	0.232058	Lipids/POS	19850.6	2	1	1	1	1
832.578	328.686	Phosphatidylcholine PC(40:8)	parent	[M+H]+	M+2	NA	NA	NA	M+1	NA	NA	NA	TRUE	NA	NA	NA	TG(48:7) TG(12:0_14:1_22:6)	parent	[M+K]+	M+1	831.59	831.59	18.5625	FALSE	1 of 4	0.051936	Lipids/POS	72410.4	NA	INC	0	0	1
756.552	333.75	Phosphatidylcholine PC(34:3)	parent	[M+H]+	M+0	PC(32:0) PC(13:0_19:0)	parent	[M+Na]+	M+0	756.551	756.551	1.22794	TRUE	2 of 9	0.497186	Lipids/POS	PC(32:0) PC(13:0_19:0)	parent	[M+Na]+	M+0	756.551	756.551	1.22794	TRUE	3 of 9	0.587186	Lipids/POS	4.44536e+06	4	4	1	1	1
778.534	334.645	Phosphatidylcholine PC(34:3)	parent	[M+Na]+	M+0	PC(34:3) PC(12:0_22:3)	parent	[M+Na]+	M+0	778.536	778.536	2.28686	TRUE	4 of 9	0.44364	Lipids/POS	PC(34:3) PC(12:0_22:3)	parent	[M+Na]+	M+0	778.536	778.536	2.28686	TRUE	6 of 9	0.49489	Lipids/POS	178509	1	1	1	1	1
780.553	335.295	Phosphatidylcholine PC(36:5)	parent	[M+H]+	M+0	PC(36:5) PC(16:0_20:5)	parent	[M+H]+	M+0	780.554	780.554	1.69534	TRUE	7 of 9	0.536593	Lipids/POS	PC(36:5) PC(16:0_20:5)	parent	[M+H]+	M+0	780.554	780.554	1.69534	TRUE	6 of 9	0.588677	Lipids/POS	9.75404e+06	1	1	1	1	1
802.534	335.374	Phosphatidylcholine PC(36:5)	parent	[M+Na]+	M+0	PC(36:5) PC(16:0_20:5)	parent	[M+Na]+	M+0	802.536	802.536	2.03219	TRUE	8 of 9	0.72729	Lipids/POS	PC(36:5) PC(18:2_18:3)	parent	[M+Na]+	M+0	802.536	802.536	2.03219	TRUE	6 of 9	0.56729	Lipids/POS	514260	1	1	1	1	1
830.567	336.218	Phosphatidylcholine PC(40:8)	parent	[M+H]+	M+0	PC(38:5) PC(18:0_20:5)	parent	[M+Na]+	M+0	830.567	830.567	0.172051	TRUE	5 of 9	0.6925	Lipids/POS	PC(38:5) PC(18:4_20:1)	parent	[M+Na]+	M+0	830.567	830.567	0.172051	TRUE	4 of 9	0.68625	Lipids/POS	300527	5	4	1	1	1
782.568	340.787	Phosphatidylcholine PC(36:4) - isomer 1	parent	[M+H]+	M+0	PC(34:1) PC(10:0_24:1)	parent	[M+Na]+	M+0	782.567	782.567	1.32998	TRUE	3 of 9	0.600945	Lipids/POS	PC(34:1) PC(15:1_19:0)	parent	[M+Na]+	M+0	782.567	782.567	1.32998	TRUE	3 of 9	0.517195	Lipids/POS	8.99104e+06	2	3	1	1	1
804.55	340.837	Phosphatidylcholine PC(36:4) - isomer 1	parent	[M+Na]+	M+0	PC(36:4) PC(18:2_18:2)	parent	[M+Na]+	M+0	804.551	804.551	1.70642	TRUE	7 of 9	0.530511	Lipids/POS	PC(36:4) PC(18:0_18:4)	parent	[M+Na]+	M+0	804.551	804.551	1.70642	TRUE	6 of 9	0.614261	Lipids/POS	518289	1	1	1	1	1
431.385	341.421	alpha-tocopherol	parent	[M+H]+	M+0	alpha-Tocopherol	parent	[M]+	M+1	430.382	430.382	0.536268	TRUE	10 of 14	0.977273	Metabolites/POS	alpha-Tocopherol	parent	[M]+	M+1	430.382	430.382	0.536268	TRUE	6 of 14	0.956818	Metabolites/POS	184613	1	1	1	1	1
432.389	341.798	alpha-tocopherol	parent	[M+H]+	M+1	alpha-Tocopherol	parent	[M+H]+	M+1	430.382	431.388	5.94178	TRUE	10 of 14	0.435665	Metabolites/POS	alpha-Tocopherol	parent	[M+H]+	M+1	430.382	431.388	5.94178	FALSE	2 of 14	0.161423	Metabolites/POS	38664.5	1	1	1	1	1
725.556	344.228	Sphingomyelin SM(d18:1/16:0)	parent	[M+Na]+	M+0	SM(d10:0/24:1)	parent	[M+Na]+	M+0	725.557	725.557	1.06663	TRUE	5 of 7	0.818766	Lipids/POS	SM(d18:1/16:0)	parent	[M+Na]+	M+0	725.557	725.557	1.06663	TRUE	7 of 7	0.868766	Lipids/POS	1.74226e+06	1	1	1	1	1
703.575	344.679	Sphingomyelin SM(d18:1/16:0)	parent	[M+H]+	M+0	SM(d10:0/24:1)	parent	[M+H]+	M+0	703.575	703.575	0.417582	TRUE	3 of 6	0.591667	Lipids/POS	SM(d17:0/17:1)	parent	[M+H]+	M+0	703.575	703.575	0.417582	TRUE	6 of 6	0.833333	Lipids/POS	3.12223e+07	1	1	1	1	1
844.613	348.067	Lactosylceramide LacCer(d18:1/16:0)	parent	[M+H-H2O]+	M+0	LacCer(d18:1/16:0)	fragment	[M+H-H2O]+	M+0	884.607	844.614	2.20267	TRUE	6 of 8	0.706164	Lipids/POS	LacCer(d18:1/16:0)	fragment	[M+H-H2O]+	M+0	884.607	844.614	2.20267	TRUE	7 of 8	0.710331	Lipids/POS	130139	1	1	1	1	1
884.606	348.095	Lactosylceramide LacCer(d18:1/16:0)	parent	[M+Na]+	M+0	LacCer(d18:1/16:0)	parent	[M+Na]+	M+0	884.607	884.607	1.49931	TRUE	6 of 8	0.70432	Lipids/POS	LacCer(d18:1/16:0)	parent	[M+Na]+	M+0	884.607	884.607	1.49931	TRUE	6 of 8	0.812653	Lipids/POS	100288	1	1	1	1	1
806.569	352.397	Phosphatidylcholine PC(38:6)	parent	[M+H]+	M+0	PC(38:6) PC(16:0_22:6)	parent	[M+H]+	M+0	806.57	806.57	1.19791	TRUE	7 of 9	0.550726	Lipids/POS	PC(38:6) PC(16:0_22:6)	parent	[M+H]+	M+0	806.57	806.57	1.19791	TRUE	5 of 9	0.650726	Lipids/POS	3.05039e+07	1	1	1	1	1
751.58	354.967	Sphingomyelin SM(d18:2/18:0)	parent	[M+Na]+	M+0	SM(d18:2/20:3)	parent	[M+H]+	M+0	751.575	751.575	6.39027	TRUE	1 of 6	0.153244	Lipids/POS	SM(d16:1/22:4)	parent	[M+H]+	M+0	751.575	751.575	6.39027	TRUE	6 of 6	0.411577	Lipids/POS	2435.51	1	3	1	1	1
729.585	354.985	Sphingomyelin SM(d18:2/18:0)	parent	[M+H]+	M+0	SM(d18:1/18:1)	parent	[M+H]+	M+0	729.591	729.591	7.4112	TRUE	2 of 6	0.217465	Lipids/POS	SM(d18:2/18:0)	parent	[M+H]+	M+0	729.59	729.59	7.27413	TRUE	6 of 6	0.410403	Lipids/POS	229609	2	1	1	1	1
828.552	355.2	Phosphatidylcholine PC(38:6)	parent	[M+Na]+	M+0	PC(38:6) PC(18:3_20:3)	parent	[M+Na]+	M+0	828.551	828.551	0.989678	TRUE	6 of 9	0.73125	Lipids/POS	PC(38:6) PC(18:3_20:3)	parent	[M+Na]+	M+0	828.551	828.551	0.989678	TRUE	5 of 9	0.7825	Lipids/POS	1.68708e+06	1	1	1	1	1
732.554	355.289	Phosphatidylcholine PC(32:1)	parent	[M+H]+	M+0	PE(35:1) PE(15:0_20:1)	parent	[M+H]+	M+0	732.554	732.554	0.117397	TRUE	4 of 6	0.74	Lipids/POS	PC(32:1) PC(16:0_16:1)	parent	[M+H]+	M+0	732.554	732.554	0.00819052	TRUE	6 of 9	0.7375	Lipids/POS	6.38418e+06	3	1	1	1	1
754.535	355.296	Phosphatidylcholine PC(32:1)	parent	[M+Na]+	M+0	PC(32:1) PC(16:0_16:1)	parent	[M+Na]+	M+0	754.536	754.536	0.572405	TRUE	7 of 9	0.93	Lipids/POS	PC(32:1) PC(8:0_24:1)	parent	[M+Na]+	M+0	754.536	754.536	0.572405	TRUE	6 of 9	0.77625	Lipids/POS	323860	1	1	1	1	1
664.491	356.4	Phosphatidylethanolamine PE(30:0)	parent	[M+H]+	M+0	PE(30:0) PE(15:0_15:0)	parent	[M+H]+	M+0	664.491	664.491	0.722358	TRUE	5 of 6	0.99	Lipids/POS	PE(30:0) PE(12:0_18:0)	parent	[M+H]+	M+0	664.491	664.491	0.571866	FALSE	2 of 6	0.73	Lipids/POS	32591.4	1	1	1	1	1
623.504	361.28	Phosphatidylethanolamine PE(38:6)	fragment	[M+H-141]+	M+0	NA	NA	NA	M+0	NA	NA	NA	TRUE	NA	NA	NA	PE(38:6) PE(16:0_22:6)	fragment	[M-PE head]+	M+0	764.522	623.503	0.590213	TRUE	3 of 6	0.96	Lipids/POS	167222	NA	1	1	1	1
786.503	361.329	Phosphatidylethanolamine PE(38:6)	parent	[M+Na]+	M+0	PC(37:9) PC(17:6_20:3)	parent	[M+H]+	M+0	786.507	786.507	4.97684	TRUE	1 of 9	0.156715	Lipids/POS	PE(38:6) PE(16:0_22:6)	parent	[M+Na]+	M+0	786.504	786.504	1.71913	FALSE	4 of 8	0.450845	Lipids/POS	10272.3	INC	1	1	1	1
682.562	363	Hexosylceramide HexCer(d18:1/16:0)	parent	[M+H-H2O]+	M+0	HexCer(d18:1/16:0)	fragment	[M+H-H2O]+	M+0	722.555	682.562	1.08415	TRUE	5 of 6	0.81119	Lipids/POS	HexCer(d18:1/16:0)	fragment	[M+H-H2O]+	M+0	722.555	682.562	1.08415	FALSE	4 of 6	0.56119	Lipids/POS	60450	1	1	1	1	1
782.569	363.9	Phosphatidylcholine PC(36:4) - isomer 2 - possibly PC(16:0/20:4)	parent	[M+H]+	M+0	PE(39:4) PE(17:0_22:4)	parent	[M+H]+	M+0	782.569	782.569	0.14938	TRUE	2 of 6	0.73	Lipids/POS	PC(36:4) PC(16:0_20:4)	parent	[M+H]+	M+0	782.57	782.57	0.328278	TRUE	7 of 9	0.741667	Lipids/POS	2.30379e+07	2	1	1	1	1
758.57	365.313	Phosphatidylcholine PC(34:2) - possibly PC(16:0/18:2)	parent	[M+H]+	M+0	PC(34:2) PC(16:0_18:2)	parent	[M+H]+	M+0	758.57	758.57	0.0237289	TRUE	8 of 9	0.758333	Lipids/POS	PC(34:2) PC(16:0_18:2)	parent	[M+H]+	M+0	758.57	758.57	0.0237289	TRUE	6 of 9	0.7375	Lipids/POS	6.65715e+07	1	1	1	1	1
575.505	373.57	Phosphatidylethanolamine PE(34:2)	fragment	[M+H-141]+	M+0	PE(34:2) PE(14:1_20:1)	fragment	[M-PE head]+	M+0	716.523	575.503	2.13917	TRUE	1 of 6	0.683736	Lipids/POS	PE(34:2) PE(14:1_20:1)	fragment	[M-PE head]+	M+0	716.523	575.503	2.13917	TRUE	2 of 6	0.688736	Lipids/POS	144851	1	1	1	1	1
784.586	375.6	Phosphatidylcholine PC(36:3) - isomer 1	parent	[M+H]+	M+0	PC(36:3) PC(18:1_18:2)	parent	[M+H]+	M+0	784.585	784.585	0.917681	TRUE	7 of 9	0.633333	Lipids/POS	PC(36:3) PC(16:0_20:3)	parent	[M+H]+	M+0	784.585	784.585	0.917681	TRUE	5 of 9	0.733333	Lipids/POS	2.05355e+07	1	1	1	1	1
784.585	376.138	Phosphatidylcholine PC(36:3) - isomer 2	parent	[M+H]+	M+0	PC(36:3) PC(18:1_18:2)	parent	[M+H]+	M+0	784.585	784.585	0.0261285	TRUE	7 of 9	0.633333	Lipids/POS	PC(36:3) PC(16:0_20:3)	parent	[M+H]+	M+0	784.585	784.585	0.0261285	TRUE	5 of 9	0.733333	Lipids/POS	2.05355e+07	1	1	1	1	1
766.575	384.199	Phosphatidylcholine PC(O-36:5) and/or PC(P-36:4)	parent	[M+H]+	M+0	Plasmenyl-PC(P-16:0/20:4)	parent	[M+H]+	M+0	766.574	766.574	0.945895	TRUE	5 of 10	0.845833	Lipids/POS	Plasmenyl-PC(P-16:0/20:4)	parent	[M+H]+	M+0	766.574	766.574	0.945895	TRUE	4 of 10	0.78125	Lipids/POS	5.83809e+06	1	1	1	1	1
731.607	387.803	Sphingomyelin SM(d18:1/18:0)	parent	[M+H]+	M+0	SM(d12:0/24:1)	parent	[M+H]+	M+0	731.606	731.606	1.45064	TRUE	3 of 6	0.528008	Lipids/POS	SM(d21:0/15:1)	parent	[M+H]+	M+0	731.606	731.606	1.45064	FALSE	5 of 6	0.586342	Lipids/POS	6.15609e+06	1	2	1	1	1
739.611	399.294	Sphingomyelin SM(d18:1/20:1)	parent	[M+H-H2O]+	M+0	SM(d18:0/20:2)	fragment	[M+H-H2O]+	M+0	757.622	739.611	0.361136	TRUE	4 of 6	0.758333	Lipids/POS	SM(d18:0/20:2)	fragment	[M+H-H2O]+	M+0	757.622	739.611	0.361136	FALSE	4 of 6	0.733333	Lipids/POS	63575.7	2	1	1	1	1
750.544	401.088	Phosphatidylethanolamine PE(O-38:6) and/or PE(P-38:5)	parent	[M+H]+	M+0	Plasmenyl-PE(P-18:1/20:4)	parent	[M+H]+	M+0	750.543	750.543	1.49665	TRUE	2 of 6	0.67158	Lipids/POS	Plasmenyl-PE(P-16:1/22:4)	parent	[M+H]+	M+0	750.543	750.543	1.49665	TRUE	3 of 6	0.58408	Lipids/POS	227321	1	1	1	1	1
639.498	413.15	Diglyceride DG(36:4)	parent	[M+Na]+	M+0	DG(36:4) DG(18:1_18:3)	parent	[M+Na]+	M+0	639.496	639.496	2.50822	TRUE	3 of 8	0.324345	Lipids/POS	DG(36:4) DG(16:0_20:4)	parent	[M+Na]+	M+0	639.496	639.496	2.66459	FALSE	2 of 8	0.304313	Lipids/POS	73852.3	1	1	1	1	1
627.537	413.715	Phosphatidylethanolamine PE(38:4)	fragment	[M+H-141]+	M+0	NA	NA	NA	M+0	NA	NA	NA	TRUE	NA	NA	NA	PE(38:4) PE(18:1_20:3)	fragment	[M-PE head]+	M+0	768.554	627.535	4.11577	TRUE	3 of 6	0.581484	Lipids/POS	528447	NA	1	1	1	1
790.537	413.735	Phosphatidylethanolamine PE(38:4)	parent	[M+Na]+	M+0	PE(40:7) PE(18:3_22:4)	parent	[M+H]+	M+0	790.538	790.538	1.11785	TRUE	4 of 6	0.692288	Lipids/POS	PE(40:7) PE(18:1_22:6)	parent	[M+H]+	M+0	790.538	790.538	1.11785	TRUE	3 of 6	0.687288	Lipids/POS	110685	INC	5	1	1	1
791.54	413.737	Phosphatidylethanolamine PE(38:4)	parent	[M+Na]+	M+1	PE(38:4) PE(16:1_22:3)	parent	[M+Na]+	M+1	790.536	790.536	1.18401	TRUE	6 of 8	0.672295	Lipids/POS	PE(38:4) PE(16:1_22:3)	parent	[M+Na]+	M+1	790.536	790.536	1.18401	TRUE	5 of 8	0.737295	Lipids/POS	50504.9	1	1	1	1	1
784.583	426.014	Phosphatidylcholine PC(34:0)	parent	[M+Na]+	M+0	PC(34:0) PC(8:0_26:0)	parent	[M+Na]+	M+0	784.583	784.583	0.977206	TRUE	4 of 9	0.86	Lipids/POS	PC(34:0) PC(12:0_22:0)	parent	[M+Na]+	M+0	784.583	784.583	0.977206	FALSE	4 of 9	0.64125	Lipids/POS	123702	1	1	1	1	1
589.481	427.427	Diglyceride DG(32:1)	parent	[M+Na]+	M+0	DG(32:1) DG(14:0_18:1)	parent	[M+Na]+	M+0	589.48	589.48	1.98513	TRUE	2 of 8	0.368539	Lipids/POS	DG(32:1) DG(12:0_20:1)	parent	[M+Na]+	M+0	589.48	589.48	1.98513	FALSE	1 of 8	0.256039	Lipids/POS	11147.9	1	1	1	1	1
752.559	434.651	Phosphatidylethanolamine PE(O-38:5) and/or PE(P-38:4)	parent	[M+H]+	M+0	Plasmenyl-PE(P-18:0/20:4)	parent	[M+H]+	M+0	752.559	752.559	0.322898	TRUE	1 of 6	0.725	Lipids/POS	Plasmenyl-PE(P-16:1/22:3)	parent	[M+H]+	M+0	752.559	752.559	0.455778	FALSE	4 of 6	0.7375	Lipids/POS	359514	1	1	1	1	1
774.542	434.92	Phosphatidylethanolamine PE(O-38:5) and/or PE(P-38:4)	parent	[M+Na]+	M+0	Plasmenyl-PE(P-18:1/22:6)	parent	[M+H]+	M+0	774.543	774.543	1.05456	TRUE	2 of 6	0.592882	Lipids/POS	Plasmenyl-PE(P-18:1/22:6)	parent	[M+H]+	M+0	774.543	774.543	1.05456	FALSE	1 of 6	0.480382	Lipids/POS	104106	INC	INC	1	1	0
615.496	435.308	Diglyceride DG(34:2) - possibly DG(16:0_18:2_0:0)	parent	[M+Na]+	M+0	DG(34:2) DG(16:1_18:1)	parent	[M+Na]+	M+0	615.496	615.496	0.447119	TRUE	3 of 8	0.625	Lipids/POS	DG(34:2) DG(16:0_18:2)	parent	[M+Na]+	M+0	615.496	615.496	0.609589	FALSE	2 of 8	0.616667	Lipids/POS	28007.9	1	1	1	1	1
781.62	435.383	Sphingomyelin SM(d16:1/22:0) and/or SM(d18:1/20:0)	parent	[M+Na]+	M+0	SM(d14:0/24:1)	parent	[M+Na]+	M+0	781.619	781.619	0.486042	TRUE	5 of 7	0.7625	Lipids/POS	SM(d16:1/22:0)	parent	[M+Na]+	M+0	781.619	781.619	0.486042	TRUE	7 of 7	0.8625	Lipids/POS	257246	1	1	1	1	1
759.638	435.398	Sphingomyelin SM(d16:1/22:0) and/or SM(d18:1/20:0)	parent	[M+H]+	M+0	SM(d14:0/24:1)	parent	[M+H]+	M+0	759.637	759.637	1.23598	TRUE	4 of 6	0.654536	Lipids/POS	SM(d16:1/22:0)	parent	[M+H]+	M+0	759.637	759.637	1.23598	TRUE	5 of 6	0.73787	Lipids/POS	3.163e+06	1	1	1	1	1
811.67	439.275	Sphingomyelin SM(d18:2/24:1)	parent	[M+H]+	M+0	SM(d18:2/24:1)	parent	[M+H]+	M+0	811.669	811.669	1.42287	TRUE	5 of 6	0.676403	Lipids/POS	SM(d20:0/22:3)	parent	[M+H]+	M+0	811.669	811.669	1.42287	TRUE	6 of 6	0.684736	Lipids/POS	9.29276e+06	1	2	1	1	1
785.654	440.514	Sphingomyelin SM(d18:2/22:0)	parent	[M+H]+	M+0	SM(d18:2/22:0)	parent	[M+H]+	M+0	785.653	785.653	1.58174	TRUE	5 of 6	0.641108	Lipids/POS	SM(d23:0/17:2)	parent	[M+H]+	M+0	785.653	785.653	1.45446	TRUE	5 of 6	0.660438	Lipids/POS	9.55993e+06	1	3	1	1	1
643.52	442.806	Diglyceride DG(36:3) - possibly DG(18:2_18:1_0:0)	parent	[M+Na]+	M+2	DG(37:7) DG(17:2_20:5)	parent	[M+NH4]+	M+1	642.509	642.509	11.0449	TRUE	1 of 10	0.05152	Lipids/POS	DG(37:7) DG(17:2_20:5)	parent	[M+NH4]+	M+1	642.509	642.509	11.0449	FALSE	2 of 10	0.160895	Lipids/POS	17227.7	INC	INC	0	0	1
641.513	443.141	Diglyceride DG(36:3) - possibly DG(18:2_18:1_0:0)	parent	[M+Na]+	M+0	DG(36:3) DG(14:0_22:3)	parent	[M+Na]+	M+0	641.512	641.512	1.58625	TRUE	2 of 8	0.548542	Lipids/POS	DG(36:3) DG(14:0_22:3)	parent	[M+Na]+	M+0	641.512	641.512	1.58625	TRUE	2 of 8	0.548542	Lipids/POS	168402	1	1	1	1	1
657.487	443.78	Diglyceride DG(36:3) - possibly DG(18:2_18:1_0:0)	parent	[M+K]+	M+0	SM(d13:0/18:3)	parent	[M+H]+	M+0	657.497	657.497	14.6982	TRUE	1 of 6	0.109018	Lipids/POS	SM(d13:0/18:3)	parent	[M+H]+	M+0	657.497	657.497	14.6982	FALSE	1 of 6	0.109018	Lipids/POS	109942	INC	INC	1	1	0
591.497	457.919	Diglyceride DG(32:0)	parent	[M+Na]+	M+0	DG(32:0) DG(13:0_19:0)	parent	[M+Na]+	M+0	591.496	591.496	2.00119	TRUE	1 of 8	0.258184	Lipids/POS	DG(32:0) DG(15:0_17:0)	parent	[M+Na]+	M+0	591.496	591.496	2.00119	FALSE	3 of 8	0.479018	Lipids/POS	15754.2	1	1	1	1	1
799.669	460.494	Sphingomyelin SM(d17:1/24:1) and/or SM(d18:2/23:0)	parent	[M+H]+	M+0	SM(d17:1/24:1)	parent	[M+H]+	M+0	799.669	799.669	0.823465	TRUE	4 of 6	0.833333	Lipids/POS	SM(d17:1/24:1)	parent	[M+H]+	M+0	799.669	799.669	0.823465	TRUE	4 of 6	0.833333	Lipids/POS	2.46683e+06	1	1	1	1	1
617.513	464.163	Diglyceride DG(34:1) - possibly DG(16:0_0:0_18:1)	parent	[M+Na]+	M+0	DG(34:1) DG(16:0_18:1)	parent	[M+Na]+	M+0	617.512	617.512	1.67608	TRUE	3 of 8	0.423315	Lipids/POS	DG(34:1) DG(16:0_18:1)	parent	[M+Na]+	M+0	617.512	617.512	1.67608	TRUE	3 of 8	0.644149	Lipids/POS	146832	1	1	1	1	1
577.521	464.177	Diglyceride DG(34:1) - possibly DG(16:0_0:0_18:1)	parent	[M+H-H2O]+	M+0	DG(34:1) DG(16:0_18:1)	fragment	[M+H-H2O]+	M+0	617.512	577.519	2.56701	TRUE	3 of 8	0.319779	Lipids/POS	DG(34:1) DG(16:0_18:1)	fragment	[M+H-H2O]+	M+0	617.512	577.519	2.56701	TRUE	3 of 8	0.540613	Lipids/POS	176219	1	1	1	1	1
795.673	468.071	Sphingomyelin SM(d18:1/24:1)	parent	[M+H-H2O]+	M+0	DG(47:3) DG(22:3_25:0)	parent	[M+Na]+	M+0	795.684	795.684	14.1429	TRUE	1 of 8	0.0436868	Lipids/POS	SM(d18:2/24:0)	fragment	[M+H-H2O]+	M+0	813.684	795.674	1.58118	TRUE	4 of 6	0.56622	Lipids/POS	131578	INC	2	1	1	1
835.667	468.635	Sphingomyelin SM(d18:1/24:1)	parent	[M+Na]+	M+0	SM(d17:2/25:0)	parent	[M+Na]+	M+0	835.666	835.666	1.04934	TRUE	5 of 7	0.77649	Lipids/POS	SM(d18:1/24:1)	parent	[M+Na]+	M+0	835.666	835.666	1.04934	TRUE	6 of 7	0.83899	Lipids/POS	1.14772e+06	1	1	1	1	1
813.685	468.7	Sphingomyelin SM(d18:1/24:1)	parent	[M+H]+	M+0	SM(d18:2/24:0)	parent	[M+H]+	M+0	813.684	813.684	1.3225	TRUE	5 of 6	0.694738	Lipids/POS	SM(d18:1/24:1)	parent	[M+H]+	M+0	813.684	813.684	1.1996	TRUE	5 of 6	0.741804	Lipids/POS	8.99845e+06	2	1	1	1	1
788.673	469.828	Sphingomyelin SM(d18:1/22:0)	parent	[M+H]+	M+1	SM(d22:0/18:1)	parent	[M+H]+	M+1	787.669	787.669	0.894284	TRUE	5 of 6	0.75	Lipids/POS	SM(d18:1/22:0)	parent	[M+H]+	M+1	787.669	787.669	0.894284	TRUE	5 of 6	0.833333	Lipids/POS	3.62511e+06	2	1	1	1	1
787.67	469.835	Sphingomyelin SM(d18:1/22:0)	parent	[M+H]+	M+0	SM(d22:0/18:1)	parent	[M+H]+	M+0	787.669	787.669	1.21548	TRUE	5 of 6	0.661359	Lipids/POS	SM(d18:1/22:0)	parent	[M+H]+	M+0	787.669	787.669	1.21548	TRUE	5 of 6	0.744692	Lipids/POS	7.423e+06	2	1	1	1	1
789.676	469.922	Sphingomyelin SM(d18:1/22:0)	parent	[M+H]+	M+2	TG(46:4) TG(14:0_14:0_18:4)	parent	[M+NH4]+	M+1	788.676	788.676	4.10538	TRUE	1 of 13	0.124291	Lipids/POS	TG(46:4) TG(18:4_20:0_8:0)	parent	[M+NH4]+	M+1	788.676	788.676	4.10538	TRUE	4 of 13	0.279291	Lipids/POS	936915	INC	INC	0	0	1
809.652	469.972	Sphingomyelin SM(d18:1/22:0)	parent	[M+Na]+	M+0	SM(d22:0/18:1)	parent	[M+Na]+	M+0	809.651	809.651	1.07651	TRUE	6 of 7	0.776963	Lipids/POS	SM(d18:1/22:0)	parent	[M+Na]+	M+0	809.651	809.651	1.07651	TRUE	7 of 7	0.864463	Lipids/POS	909898	2	1	1	1	1
603.536	471.668	Diglyceride DG(36:2) - possibly DG(18:1_18:1_0:0)	parent	[M+H-H2O]+	M+0	DG(36:2) DG(18:1_18:1)	fragment	[M+H-H2O]+	M+0	643.527	603.535	1.45791	TRUE	4 of 8	0.584624	Lipids/POS	DG(36:2) DG(14:0_22:2)	fragment	[M+H-H2O]+	M+0	643.527	603.535	1.6236	FALSE	2 of 8	0.424624	Lipids/POS	113081	1	1	1	1	1
643.528	472.014	Diglyceride DG(36:2) - possibly DG(18:1_18:1_0:0)	parent	[M+Na]+	M+0	DG(36:2) DG(18:1_18:1)	parent	[M+Na]+	M+0	643.527	643.527	0.46789	TRUE	4 of 8	0.741667	Lipids/POS	DG(36:2) DG(18:1_18:1)	parent	[M+Na]+	M+0	643.527	643.527	0.46789	FALSE	3 of 8	0.5125	Lipids/POS	84266.2	1	1	1	1	1
576.573	474.639	Ceramide Cer(d18:1/20:0)	parent	[M+H-H2O]+	M+0	NA	NA	NA	M+0	NA	NA	NA	TRUE	NA	NA	NA	NA	NA	NA	M+0	NA	NA	NA	FALSE	NA	NA	NA	117115	NA	NA	1	1	1
628.603	481.888	Ceramide Cer(d18:2/24:1)	parent	[M+H-H2O]+	M+0	CE(15:0)	parent	[M+NH4]+	M+0	628.603	628.603	1.10515	TRUE	1 of 9	0.564928	Lipids/POS	SM(d18:2/24:1)	fragment	[M+H-PC head]+	M+0	811.669	628.603	0.985836	TRUE	5 of 6	0.758333	Lipids/POS	168627	INC	INC	1	1	1
839.64	488.669	Sphingomyelin SM(d18:1/23:0)	parent	[M+K]+	M+0	NA	NA	NA	M+0	NA	NA	NA	TRUE	NA	NA	NA	TG(48:3) TG(14:0_14:0_20:3)	parent	[M+K]+	M+0	839.653	839.653	15.5092	TRUE	1 of 4	0.082239	Lipids/POS	107333	NA	INC	1	1	0
645.542	498.425	Diglyceride DG(36:1)	parent	[M+Na]+	M+0	DG(36:1) DG(18:0_18:1)	parent	[M+Na]+	M+0	645.543	645.543	1.51764	TRUE	3 of 8	0.558626	Lipids/POS	DG(36:1) DG(17:1_19:0)	parent	[M+Na]+	M+0	645.543	645.543	1.51764	FALSE	3 of 8	0.341959	Lipids/POS	20082.4	1	1	1	1	1
816.703	506.085	Sphingomyelin SM(d18:1/24:0)	parent	[M+H]+	M+1	SM(d16:1/26:0)	parent	[M+H]+	M+1	815.7	815.7	0.98578	TRUE	4 of 6	0.825	Lipids/POS	SM(d18:1/24:0)	parent	[M+H]+	M+1	815.7	815.7	0.98578	TRUE	5 of 6	0.9	Lipids/POS	2.84727e+06	1	1	1	1	1
815.699	506.09	Sphingomyelin SM(d18:1/24:0)	parent	[M+H]+	M+0	SM(d16:1/26:0)	parent	[M+H]+	M+0	815.7	815.7	0.76131	TRUE	4 of 6	0.825	Lipids/POS	SM(d18:1/24:0)	parent	[M+H]+	M+0	815.7	815.7	0.76131	TRUE	5 of 6	0.9	Lipids/POS	5.59896e+06	1	1	1	1	1
853.655	506.192	Sphingomyelin SM(d18:1/24:0)	parent	[M+K]+	M+0	NA	NA	NA	M+0	NA	NA	NA	TRUE	NA	NA	NA	TG(49:3) TG(15:0_16:1_18:2)	parent	[M+K]+	M+0	853.668	853.668	15.1869	TRUE	1 of 4	0.0829231	Lipids/POS	143057	NA	INC	1	1	0
538.447	512.767	beta-Carotene	parent	[M+H]+	M+1	NA	NA	NA	M+1	NA	NA	NA	TRUE	NA	NA	NA	NA	NA	NA	M+1	NA	NA	NA	FALSE	NA	NA	NA	106580	NA	NA	1	1	0
537.443	512.874	beta-Carotene	parent	[M+H]+	M+0	NA	NA	NA	M+1	NA	NA	NA	TRUE	NA	NA	NA	NA	NA	NA	M+1	NA	NA	NA	TRUE	NA	NA	NA	409086	NA	NA	0	0	0
794.685	516.904	Hexosylceramide HexCer(d18:1/24:0) and/or HexCer(d18:0/24:1)	parent	[M+H-H2O]+	M+0	HexCer(d18:1/24:0)	fragment	[M+H-H2O]+	M+0	850.654	794.687	2.91134	TRUE	6 of 6	0.588409	Lipids/POS	HexCer(d16:1/26:0)	fragment	[M+H-H2O]+	M+0	850.654	794.687	2.91134	TRUE	4 of 6	0.563409	Lipids/POS	95774	1	1	1	1	1
850.652	516.961	Hexosylceramide HexCer(d18:1/24:0) and/or HexCer(d18:0/24:1)	parent	[M+K]+	M+0	HexCer(d18:1/24:0)	parent	[M+K]+	M+0	850.654	850.654	2.06148	TRUE	6 of 6	0.659211	Lipids/POS	HexCer(d16:1/26:0)	parent	[M+K]+	M+0	850.654	850.654	2.06148	TRUE	4 of 6	0.634211	Lipids/POS	65568.9	1	1	1	1	1
652.659	549.39	Ceramide Cer(d18:0/24:0)	parent	[M+H]+	M+0	Cer(d18:0/24:0)	parent	[M+H]+	M+0	652.66	652.66	2.16714	TRUE	3 of 5	0.489053	Lipids/POS	Cer(d16:0/26:0)	parent	[M+H]+	M+0	652.66	652.66	2.16714	FALSE	1 of 5	0.343219	Lipids/POS	66009.1	1	1	1	1	1
646.648	553.246	Ceramide Cer(d18:1/25:0)	parent	[M+H-H2O]+	M+0	NA	NA	NA	M+0	NA	NA	NA	TRUE	NA	NA	NA	NA	NA	NA	M+0	NA	NA	NA	FALSE	NA	NA	NA	137717	NA	NA	1	1	1
785.602	573.405	Triglyceride TG(44:2)	parent	[M+K]+	M+0	TG(44:2) TG(12:0_12:0_20:2)	parent	[M+K]+	M+0	785.606	785.606	4.31656	TRUE	1 of 4	0.140833	Lipids/POS	TG(44:2) TG(12:0_12:0_20:2)	parent	[M+K]+	M+0	785.606	785.606	4.31656	FALSE	1 of 4	0.140833	Lipids/POS	29002.8	1	1	1	1	1
769.628	573.474	Triglyceride TG(44:2)	parent	[M+Na]+	M+0	TG(44:2) TG(14:0_15:1_15:1)	parent	[M+Na]+	M+0	769.632	769.632	4.47268	TRUE	1 of 4	0.13679	Lipids/POS	TG(44:2) TG(14:0_15:1_15:1)	parent	[M+Na]+	M+0	769.632	769.632	4.47268	FALSE	1 of 4	0.13679	Lipids/POS	26267.5	1	1	1	1	1
811.618	576.869	Triglyceride TG(46:3)	parent	[M+K]+	M+0	NA	NA	NA	M+0	NA	NA	NA	TRUE	NA	NA	NA	TG(46:3) TG(14:0_14:0_18:3)	parent	[M+K]+	M+0	811.621	811.621	3.76643	FALSE	1 of 4	0.157752	Lipids/POS	40057.4	NA	1	1	1	1
790.688	576.93	Triglyceride TG(46:3)	parent	[M+NH4]+	M+0	TG(46:3) TG(10:0_18:1_18:2)	parent	[M+NH4]+	M+0	790.692	790.692	5.5539	TRUE	2 of 13	0.240027	Lipids/POS	TG(46:3) TG(12:0_16:1_18:2)	parent	[M+NH4]+	M+0	790.692	790.692	5.5539	FALSE	2 of 13	0.240027	Lipids/POS	19990.4	1	1	1	1	1
795.644	576.993	Triglyceride TG(46:3)	parent	[M+Na]+	M+0	SM(d18:4/23:0)	parent	[M+H]+	M+0	795.637	795.637	7.74907	TRUE	1 of 6	0.139524	Lipids/POS	SM(d18:4/23:0)	parent	[M+H]+	M+0	795.637	795.637	7.74907	FALSE	1 of 6	0.139524	Lipids/POS	40576	2	2	1	1	1
816.704	580.031	Triglyceride TG(48:4)	parent	[M+NH4]+	M+0	TG(48:4) TG(12:0_18:2_18:2)	parent	[M+NH4]+	M+0	816.708	816.708	4.70648	FALSE	3 of 13	0.331236	Lipids/POS	TG(48:4) TG(12:0_18:2_18:2)	parent	[M+NH4]+	M+0	816.708	816.708	4.70648	FALSE	3 of 13	0.331236	Lipids/POS	39403.8	1	1	1	1	1
821.66	580.066	Triglyceride TG(48:4)	parent	[M+Na]+	M+0	TG(48:4) TG(14:0_14:0_20:4)	parent	[M+Na]+	M+0	821.663	821.663	4.05898	TRUE	3 of 4	0.298184	Lipids/POS	TG(48:4) TG(14:0_16:0_18:4)	parent	[M+Na]+	M+0	821.663	821.663	4.05898	TRUE	2 of 4	0.248184	Lipids/POS	92263.9	1	1	1	1	1
847.676	586.656	Triglyceride TG(50:5)	parent	[M+Na]+	M+0	TG(50:5) TG(14:1_18:2_18:2)	parent	[M+Na]+	M+0	847.679	847.679	3.47373	TRUE	4 of 4	0.643937	Lipids/POS	TG(50:5) TG(16:0_16:1_18:4)	parent	[M+Na]+	M+0	847.679	847.679	3.47373	TRUE	3 of 4	0.343937	Lipids/POS	103093	1	1	1	1	1
693.556	589.348	Cholesterol ester CE(20:5)	parent	[M+Na]+	M+0	CE(20:5)	parent	[M+Na]+	M+0	693.558	693.558	3.09103	TRUE	4 of 9	0.509973	Lipids/POS	CE(20:5)	parent	[M+Na]+	M+0	693.558	693.558	3.09103	FALSE	3 of 9	0.281401	Lipids/POS	49110	1	1	1	1	1
787.618	592.639	Triglyceride TG(44:1)	parent	[M+K]+	M+0	TG(44:1) TG(14:0_14:0_16:1)	parent	[M+K]+	M+0	787.621	787.621	4.68565	TRUE	1 of 4	0.156709	Lipids/POS	NA	NA	NA	M+0	NA	NA	NA	FALSE	NA	NA	NA	44632.3	1	NA	1	1	1
772.647	592.64	Triglyceride TG(44:1)	parent	[M+Na]+	M+1	TG(44:1) TG(12:0_12:0_20:1)	parent	[M+Na]+	M+1	771.647	771.647	4.53085	TRUE	3 of 4	0.310355	Lipids/POS	TG(44:1) TG(10:0_10:0_24:1)	parent	[M+Na]+	M+1	771.647	771.647	4.53085	FALSE	3 of 4	0.285355	Lipids/POS	38595.3	1	1	1	1	1
771.644	592.663	Triglyceride TG(44:1)	parent	[M+Na]+	M+0	TG(44:1) TG(12:0_12:0_20:1)	parent	[M+Na]+	M+0	771.647	771.647	4.19014	TRUE	3 of 4	0.319328	Lipids/POS	TG(44:1) TG(10:0_10:0_24:1)	parent	[M+Na]+	M+0	771.647	771.647	4.19014	FALSE	3 of 4	0.294328	Lipids/POS	74445.5	1	1	1	1	1
766.689	592.696	Triglyceride TG(44:1)	parent	[M+NH4]+	M+0	TG(44:1) TG(10:0_16:0_18:1)	parent	[M+NH4]+	M+0	766.692	766.692	3.4272	TRUE	3 of 13	0.370892	Lipids/POS	TG(44:1) TG(12:0_16:0_16:1)	parent	[M+NH4]+	M+0	766.692	766.692	3.4272	FALSE	2 of 13	0.295892	Lipids/POS	22823.3	1	1	1	1	1
813.634	595.267	Triglyceride TG(46:2)	parent	[M+K]+	M+0	TG(46:2) TG(14:0_14:0_18:2)	parent	[M+K]+	M+0	813.637	813.637	3.37301	FALSE	1 of 4	0.173235	Lipids/POS	TG(46:2) TG(13:0_15:0_18:2)	parent	[M+K]+	M+0	813.637	813.637	3.49592	FALSE	2 of 4	0.243024	Lipids/POS	110815	1	1	1	1	1
792.704	595.291	Triglyceride TG(46:2)	parent	[M+NH4]+	M+0	TG(46:2) TG(13:0_13:0_20:2)	parent	[M+NH4]+	M+0	792.708	792.708	4.13029	TRUE	4 of 13	0.501057	Lipids/POS	TG(46:2) TG(12:0_16:0_18:2)	parent	[M+NH4]+	M+0	792.708	792.708	4.00414	FALSE	6 of 13	0.357371	Lipids/POS	99863.8	1	1	1	1	1
797.66	595.296	Triglyceride TG(46:2)	parent	[M+Na]+	M+0	TG(46:2) TG(10:0_14:0_22:2)	parent	[M+Na]+	M+0	797.663	797.663	3.3246	FALSE	2 of 4	0.250394	Lipids/POS	SM(d23:0/18:3)	parent	[M+H]+	M+0	797.653	797.653	8.92423	TRUE	3 of 6	0.356027	Lipids/POS	216342	1	2	1	1	1
719.571	595.891	Cholesterol ester CE(22:6)	parent	[M+Na]+	M+0	CE(22:6)	parent	[M+Na]+	M+0	719.574	719.574	3.39633	TRUE	3 of 9	0.375789	Lipids/POS	PA(37:0) PA(13:0_24:0)	parent	[M+H]+	M+0	719.559	719.559	17.5953	FALSE	3 of 6	0.263417	Lipids/POS	59033.9	1	2	1	1	1
839.65	597.895	Triglyceride TG(48:3)	parent	[M+K]+	M+0	TG(48:3) TG(14:0_14:0_20:3)	parent	[M+K]+	M+0	839.653	839.653	2.93551	TRUE	1 of 4	0.220328	Lipids/POS	TG(48:3) TG(13:0_17:0_18:3)	parent	[M+K]+	M+0	839.653	839.653	3.05461	TRUE	3 of 4	0.363687	Lipids/POS	256742	1	1	1	1	1
823.676	597.9	Triglyceride TG(48:3)	parent	[M+Na]+	M+0	TG(48:3) TG(14:1_16:0_18:2)	parent	[M+Na]+	M+0	823.679	823.679	2.79066	TRUE	4 of 4	0.604169	Lipids/POS	TG(48:3) TG(12:0_18:1_18:2)	parent	[M+Na]+	M+0	823.679	823.679	2.79066	TRUE	4 of 4	0.454169	Lipids/POS	508531	1	1	1	1	1
899.708	598.628	Triglyceride TG(54:7)	parent	[M+Na]+	M+0	TG(54:7) TG(16:0_18:4_20:3)	parent	[M+Na]+	M+0	899.71	899.71	2.22272	TRUE	4 of 4	0.574949	Lipids/POS	TG(54:7) TG(18:1_18:3_18:3)	parent	[M+Na]+	M+0	899.71	899.71	2.33387	TRUE	3 of 4	0.564237	Lipids/POS	336382	1	1	1	1	1
849.692	600.584	Triglyceride TG(50:4)	parent	[M+Na]+	M+0	TG(50:4) TG(16:0_16:0_18:4)	parent	[M+Na]+	M+0	849.694	849.694	2.13666	FALSE	4 of 4	0.484011	Lipids/POS	TG(50:4) TG(14:0_16:0_20:4)	parent	[M+Na]+	M+0	849.694	849.694	2.13666	TRUE	4 of 4	0.584011	Lipids/POS	925984	1	1	1	1	1
844.737	600.851	Triglyceride TG(50:4)	parent	[M+NH4]+	M+0	TG(50:4) TG(14:0_18:2_18:2)	parent	[M+NH4]+	M+0	844.739	844.739	2.63254	TRUE	11 of 13	0.434931	Lipids/POS	TG(50:4) TG(14:0_18:2_18:2)	parent	[M+NH4]+	M+0	844.739	844.739	2.63254	TRUE	9 of 13	0.582431	Lipids/POS	558299	1	1	1	1	1
670.559	603.016	Cholesterol ester CE(18:3)	parent	[M+Na]+	M+1	CE(18:3)	parent	[M+Na]+	M+1	669.558	669.558	3.73412	TRUE	2 of 9	0.249972	Lipids/POS	NA	NA	NA	M+0	NA	NA	NA	FALSE	NA	NA	NA	3461.72	1	NA	1	0	1
875.708	603.994	Triglyceride TG(52:5)	parent	[M+Na]+	M+0	TG(52:5) TG(16:0_16:0_20:5)	parent	[M+Na]+	M+0	875.71	875.71	1.90075	TRUE	4 of 4	0.538054	Lipids/POS	TG(52:5) TG(16:1_18:2_18:2)	parent	[M+Na]+	M+0	875.71	875.71	1.90075	TRUE	4 of 4	0.688054	Lipids/POS	2.35417e+06	1	1	1	1	1
901.724	606.406	Triglyceride TG(54:6)	parent	[M+Na]+	M+0	TG(54:6) TG(16:1_18:3_20:2)	parent	[M+Na]+	M+0	901.726	901.726	1.73956	TRUE	4 of 4	0.71243	Lipids/POS	TG(54:6) TG(18:2_18:2_18:2)	parent	[M+Na]+	M+0	901.726	901.726	1.62866	TRUE	4 of 4	0.582001	Lipids/POS	1.11059e+06	1	1	1	1	1
863.707	610.539	Triglyceride TG(51:4)	parent	[M+Na]+	M+0	TG(51:4) TG(17:0_17:2_17:2)	parent	[M+Na]+	M+0	863.71	863.71	3.09237	TRUE	4 of 4	0.411688	Lipids/POS	TG(51:4) TG(12:0_17:2_22:2)	parent	[M+Na]+	M+0	863.71	863.71	2.97659	TRUE	3 of 4	0.367978	Lipids/POS	162389	1	1	1	1	1
799.676	613.218	Triglyceride TG(46:1)	parent	[M+Na]+	M+0	TG(46:1) TG(12:0_16:0_18:1)	parent	[M+Na]+	M+0	799.679	799.679	2.88429	TRUE	4 of 4	0.423353	Lipids/POS	TG(46:1) TG(14:0_16:0_16:1)	parent	[M+Na]+	M+0	799.679	799.679	2.88429	TRUE	4 of 4	0.448353	Lipids/POS	292620	1	1	1	1	1
815.65	613.265	Triglyceride TG(46:1)	parent	[M+K]+	M+0	TG(46:1) TG(14:0_14:0_18:1)	parent	[M+K]+	M+0	815.653	815.653	3.13014	TRUE	1 of 4	0.209737	Lipids/POS	TG(46:1) TG(15:0_15:0_16:1)	parent	[M+K]+	M+0	815.653	815.653	3.25274	FALSE	4 of 4	0.403716	Lipids/POS	117802	1	1	1	1	1
841.667	615.318	Triglyceride TG(48:2)	parent	[M+K]+	M+0	TG(48:2) TG(14:0_14:0_20:2)	parent	[M+K]+	M+0	841.668	841.668	1.63604	TRUE	1 of 4	0.355616	Lipids/POS	TG(48:2) TG(15:0_15:0_18:2)	parent	[M+K]+	M+0	841.668	841.668	1.75485	TRUE	4 of 4	0.559924	Lipids/POS	352164	1	1	1	1	1
820.737	615.565	Triglyceride TG(48:2)	parent	[M+NH4]+	M+0	TG(48:2) TG(12:0_18:1_18:1)	parent	[M+NH4]+	M+0	820.739	820.739	2.64713	TRUE	8 of 13	0.578884	Lipids/POS	TG(48:2) TG(12:0_18:1_18:1)	parent	[M+NH4]+	M+0	820.739	820.739	2.64713	TRUE	9 of 13	0.581384	Lipids/POS	505069	1	1	1	1	1
927.741	617.273	Triglyceride TG(56:7)	parent	[M+Na]+	M+0	TG(56:7) TG(18:0_18:4_20:3)	parent	[M+Na]+	M+0	927.741	927.741	0.660529	TRUE	2 of 4	0.65	Lipids/POS	TG(56:7) TG(16:1_20:3_20:3)	parent	[M+Na]+	M+0	927.741	927.741	0.768318	FALSE	4 of 4	0.75	Lipids/POS	412453	1	1	1	1	1
846.753	617.724	Triglyceride TG(50:3)	parent	[M+NH4]+	M+0	TG(50:3) TG(16:0_16:0_18:3)	parent	[M+NH4]+	M+0	846.755	846.755	2.05763	TRUE	8 of 13	0.705499	Lipids/POS	TG(50:3) TG(16:0_16:0_18:3)	parent	[M+NH4]+	M+0	846.755	846.755	2.05763	TRUE	10 of 13	0.712999	Lipids/POS	1.56072e+06	1	1	1	1	1
811.715	617.931	Triglyceride TG(50:3)	parent	[M+H-H2O]+	M+0	DG(48:2) DG(22:2_26:0)	parent	[M+Na]+	M+0	811.715	811.715	0.315505	TRUE	2 of 8	0.508333	Lipids/POS	DG(48:2) DG(22:2_26:0)	parent	[M+Na]+	M+0	811.715	811.715	0.315505	FALSE	2 of 8	0.508333	Lipids/POS	51312.9	INC	INC	1	1	1
577.516	619.215	Triglyceride TG(48:2) and/or TG(54:6)	fragment	[M+H-C14:1+NH3]+	M+0	NA	NA	NA	M+1	NA	NA	NA	TRUE	NA	NA	NA	NA	NA	NA	M+1	NA	NA	NA	TRUE	NA	NA	NA	505298	NA	NA	0	0	1
837.729	619.884	Triglyceride TG(52:4)	parent	[M+H-H2O]+	M+0	NA	NA	NA	M+0	NA	NA	NA	TRUE	NA	NA	NA	NA	NA	NA	M+0	NA	NA	NA	TRUE	NA	NA	NA	130691	NA	NA	1	1	1
872.769	619.971	Triglyceride TG(52:4)	parent	[M+NH4]+	M+0	TG(52:4) TG(16:0_18:2_18:2)	parent	[M+NH4]+	M+0	872.77	872.77	0.762171	TRUE	12 of 13	0.995	Lipids/POS	TG(52:4) TG(16:0_18:2_18:2)	parent	[M+NH4]+	M+0	872.77	872.77	0.762171	TRUE	12 of 13	0.7525	Lipids/POS	3.73451e+06	1	1	1	1	1
905.749	622.352	Triglyceride TG(54:5)	parent	[M+Na]+	M+2	TG(55:9) TG(16:1_17:2_22:6)	parent	[M+NH4]+	M+1	904.739	904.739	7.89039	TRUE	4 of 13	0.148368	Lipids/POS	HexCer(d15:1/32:0)	parent	[M+Na]+	M+1	904.758	904.758	13.3195	TRUE	4 of 6	0.287539	Lipids/POS	766575	INC	INC	0	0	1
898.784	622.544	Triglyceride TG(54:5)	parent	[M+NH4]+	M+0	TG(54:5) TG(18:1_18:2_18:2)	parent	[M+NH4]+	M+0	898.786	898.786	1.82591	TRUE	8 of 13	0.513836	Lipids/POS	TG(54:5) TG(18:1_18:2_18:2)	parent	[M+NH4]+	M+0	898.786	898.786	1.82591	TRUE	12 of 13	0.523836	Lipids/POS	1.49707e+06	1	1	1	1	1
903.741	622.91	Triglyceride TG(54:5)	parent	[M+Na]+	M+0	TG(54:5) TG(18:1_18:2_18:2)	parent	[M+Na]+	M+0	903.741	903.741	0.17837	TRUE	4 of 4	0.9	Lipids/POS	TG(54:5) TG(18:1_18:2_18:2)	parent	[M+Na]+	M+0	903.741	903.741	0.17837	TRUE	4 of 4	0.775	Lipids/POS	3.26526e+06	1	1	1	1	1
865.725	627.132	Triglyceride TG(51:3)	parent	[M+Na]+	M+0	TG(51:3) TG(16:0_17:1_18:2)	parent	[M+Na]+	M+0	865.726	865.726	0.826013	TRUE	3 of 4	0.825	Lipids/POS	TG(51:3) TG(15:0_18:0_18:3)	parent	[M+Na]+	M+0	865.726	865.726	0.941523	TRUE	3 of 4	0.775	Lipids/POS	510657	1	1	1	1	1
891.74	629.12	Triglyceride TG(53:4)	parent	[M+Na]+	M+0	TG(53:4) TG(17:0_18:2_18:2)	parent	[M+Na]+	M+0	891.741	891.741	1.00444	TRUE	4 of 4	0.77279	Lipids/POS	TG(53:4) TG(14:0_17:2_22:2)	parent	[M+Na]+	M+0	891.741	891.741	1.00444	TRUE	3 of 4	0.69779	Lipids/POS	295031	1	1	1	1	1
843.682	631.75	Triglyceride TG(48:1)	parent	[M+K]+	M+0	TG(48:1) TG(16:0_16:0_16:1)	parent	[M+K]+	M+0	843.684	843.684	2.34816	TRUE	1 of 4	0.237933	Lipids/POS	TG(48:1) TG(16:0_16:0_16:1)	parent	[M+K]+	M+0	843.684	843.684	2.34816	TRUE	4 of 4	0.487933	Lipids/POS	326692	1	1	1	1	1
848.769	634.11	Triglyceride TG(50:2)	parent	[M+NH4]+	M+0	TG(50:2) TG(14:0_18:1_18:1)	parent	[M+NH4]+	M+0	848.77	848.77	1.39072	TRUE	7 of 13	0.747026	Lipids/POS	TG(50:2) TG(14:0_18:1_18:1)	parent	[M+NH4]+	M+0	848.77	848.77	1.39072	TRUE	12 of 13	0.759526	Lipids/POS	1.7605e+06	1	1	1	1	1
874.784	635.686	Triglyceride TG(52:3)	parent	[M+NH4]+	M+0	TG(52:3) TG(16:0_18:1_18:2)	parent	[M+NH4]+	M+0	874.786	874.786	2.18488	TRUE	12 of 13	0.718845	Lipids/POS	TG(52:3) TG(16:0_16:0_20:3)	parent	[M+NH4]+	M+0	874.786	874.786	2.18488	TRUE	10 of 13	0.623845	Lipids/POS	5.28664e+06	1	1	1	1	1
900.8	638.105	Triglyceride TG(54:4)	parent	[M+NH4]+	M+0	TG(54:4) TG(18:0_18:2_18:2)	parent	[M+NH4]+	M+0	900.801	900.801	1.67651	TRUE	7 of 13	0.685739	Lipids/POS	TG(54:4) TG(18:0_18:2_18:2)	parent	[M+NH4]+	M+0	900.801	900.801	1.67651	TRUE	11 of 13	0.770739	Lipids/POS	2.14015e+06	1	1	1	1	1
865.763	638.689	Triglyceride TG(54:4)	parent	[M+H-H2O]+	M+0	NA	NA	NA	M+0	NA	NA	NA	TRUE	NA	NA	NA	NA	NA	NA	M+0	NA	NA	NA	TRUE	NA	NA	NA	100319	NA	NA	1	1	1
905.757	638.933	Triglyceride TG(54:4)	parent	[M+Na]+	M+0	TG(54:4) TG(18:0_18:2_18:2)	parent	[M+Na]+	M+0	905.757	905.757	0.436762	TRUE	4 of 4	0.775	Lipids/POS	TG(54:4) TG(18:1_18:1_18:2)	parent	[M+Na]+	M+0	905.757	905.757	0.326357	TRUE	4 of 4	0.775	Lipids/POS	4.00576e+06	1	1	1	1	1
673.588	641.591	Cholesterol ester CE(18:1)	parent	[M+Na]+	M+0	CE(18:1)	parent	[M+Na]+	M+0	673.589	673.589	1.62533	TRUE	5 of 9	0.543345	Lipids/POS	CE(18:1)	parent	[M+Na]+	M+0	673.589	673.589	1.62533	FALSE	3 of 9	0.427274	Lipids/POS	26440.8	1	1	1	1	1
369.353	641.591	Cholesterol ester CE(18:1)	fragment	[M+H-H2O-C18:1]+	M+0	CE(18:0)	fragment	[M+H-H2O]+	M+0	675.605	369.352	0.825769	FALSE	5 of 9	0.735714	Lipids/POS	NA	NA	NA	M+0	NA	NA	NA	TRUE	NA	NA	NA	1.36469e+06	1	NA	1	1	1
577.52	650.798	Triglyceride TG(52:2)	fragment	[M-C18:1+NH3]+	M+0	TG(51:2) TG(17:0_17:1_17:1)	fragment	[M+H-R2-H2O]+	M+0	862.786	577.519	1.5686	TRUE	3 of 13	0.768755	Lipids/POS	TG(52:2) TG(16:0_18:1_18:1)	fragment	[M+H-R2-H2O]+	M+0	876.802	577.519	1.5686	TRUE	10 of 13	0.721255	Lipids/POS	1.73895e+07	INC	1	1	1	1
876.8	651.022	Triglyceride TG(52:2)	parent	[M+NH4]+	M+0	TG(52:2) TG(16:0_18:0_18:2)	parent	[M+NH4]+	M+0	876.801	876.801	1.50502	FALSE	11 of 13	0.577222	Lipids/POS	TG(52:2) TG(16:0_18:0_18:2)	parent	[M+NH4]+	M+0	876.801	876.801	1.50502	TRUE	9 of 13	0.727222	Lipids/POS	3.3549e+06	1	1	1	1	1
883.772	651.318	Triglyceride TG(52:1)	parent	[M+Na]+	M+0	TG(52:1) TG(16:1_18:0_18:0)	parent	[M+Na]+	M+0	883.773	883.773	0.198241	TRUE	4 of 4	0.775	Lipids/POS	TG(53:6) TG(17:2_18:0_18:4)	parent	[M+NH4]+	M+1	882.755	882.755	16.3291	TRUE	4 of 13	0.26312	Lipids/POS	1.02747e+06	1	INC	1	0	1
878.808	651.43	Triglyceride TG(52:2)	parent	[M+NH4]+	M+2	NA	NA	NA	M+1	NA	NA	NA	FALSE	NA	NA	NA	NA	NA	NA	M+1	NA	NA	NA	TRUE	NA	NA	NA	601061	NA	NA	0	0	1
878.808	651.43	Triglyceride TG(52:1)	parent	[M+NH4]+	M+0	NA	NA	NA	M+1	NA	NA	NA	FALSE	NA	NA	NA	NA	NA	NA	M+1	NA	NA	NA	TRUE	NA	NA	NA	601061	NA	NA	1	0	1
603.535	652.092	Triglyceride TG(52:2)	fragment	[M+H-C16:0+NH3]+	M+0	NA	NA	NA	M+0	NA	NA	NA	TRUE	NA	NA	NA	TG(54:3) TG(18:1_18:1_18:1)	fragment	[M+H-R1-H2O]+	M+0	902.817	603.535	0.78355	TRUE	13 of 13	0.9825	Lipids/POS	1.26066e+07	NA	3	1	1	1
904.826	653.509	Triglyceride TG(54:2)	parent	[M+NH4]+	M+0	NA	NA	NA	M+1	NA	NA	NA	TRUE	NA	NA	NA	NA	NA	NA	M+1	NA	NA	NA	TRUE	NA	NA	NA	268380	NA	NA	0	0	1
933.787	655.254	Triglyceride TG(56:4)	parent	[M+Na]+	M+0	TG(56:4) TG(18:1_18:3_20:0)	parent	[M+Na]+	M+0	933.788	933.788	1.44894	TRUE	3 of 4	0.59508	Lipids/POS	TG(56:4) TG(14:0_20:4_22:0)	parent	[M+Na]+	M+0	933.788	933.788	1.34185	TRUE	3 of 4	0.57262	Lipids/POS	278899	1	1	1	1	1
909.787	667.207	Triglyceride TG(54:2)	parent	[M+Na]+	M+0	TG(54:2) TG(18:0_18:0_18:2)	parent	[M+Na]+	M+0	909.788	909.788	1.75821	TRUE	4 of 4	0.784379	Lipids/POS	TG(54:2) TG(18:0_18:1_18:1)	parent	[M+Na]+	M+0	909.788	909.788	1.86813	TRUE	3 of 4	0.617647	Lipids/POS	1.5827e+06	1	1	1	1	1
911.796	668.084	Triglyceride TG(54:1)	parent	[M+Na]+	M+0	TG(55:6) TG(17:1_18:0_20:5)	parent	[M+NH4]+	M+1	910.786	910.786	7.6653	TRUE	4 of 13	0.297729	Lipids/POS	TG(55:6) TG(17:2_18:4_20:0)	parent	[M+NH4]+	M+1	910.786	910.786	7.6653	TRUE	3 of 13	0.295229	Lipids/POS	298512	INC	INC	0	0	1
935.803	668.551	Triglyceride TG(56:3)	parent	[M+Na]+	M+0	TG(56:3) TG(18:1_18:1_20:1)	parent	[M+Na]+	M+0	935.804	935.804	0.546055	TRUE	4 of 4	0.775	Lipids/POS	TG(56:3) TG(18:0_18:0_20:3)	parent	[M+Na]+	M+0	935.804	935.804	0.439195	TRUE	1 of 4	0.55	Lipids/POS	180196	1	1	1	1	1
963.833	683.389	Triglyceride TG(58:3)	parent	[M+Na]+	M+0	TG(58:3) TG(18:0_18:0_22:3)	parent	[M+Na]+	M+0	963.835	963.835	2.56922	TRUE	2 of 4	0.319611	Lipids/POS	TG(58:3) TG(18:0_18:0_22:3)	parent	[M+Na]+	M+0	963.835	963.835	2.56922	TRUE	1 of 4	0.244611	Lipids/POS	42477.4	1	1	1	1	1
989.847	685.034	Triglyceride TG(60:4)	parent	[M+Na]+	M+0	TG(60:4) TG(18:0_20:1_22:3)	parent	[M+Na]+	M+0	989.851	989.851	3.58581	TRUE	1 of 4	0.214439	Lipids/POS	TG(60:4) TG(17:0_18:4_25:0)	parent	[M+Na]+	M+0	989.851	989.851	3.58581	FALSE	1 of 4	0.214439	Lipids/POS	21729.4	1	1	1	1	1
939.831	694.766	Triglyceride TG(56:1)	parent	[M+Na]+	M+0	TG(56:1) TG(18:0_18:0_20:1)	parent	[M+Na]+	M+0	939.835	939.835	4.31492	TRUE	1 of 4	0.140877	Lipids/POS	NA	NA	NA	M+0	NA	NA	NA	FALSE	NA	NA	NA	30337.5	1	NA	1	1	1

## Sheet: Lipid-
Features		Manual annotations				MetaboAnnotatoR annotations - QC sample											MetaboAnnotatoR annotations - RAMClustR object											Other data
feature.mz	feature.rt	Metabolite	Ion type	Adduct	isotopologue	metabolite	feature.type	ion.type	isotopologue	mz.metabolite	matched.mz	mz.error	pseudoMSMS	fraction	score	library	metabolite	feature.type	ion.type	isotopologue	mz.metabolite	matched.mz	mz.error	pseudoMSMS	fraction	score	library	feature intensity	iQC_sample_correct_result_rank	RC_correct_result_rank	correct_isotope_iQC	correct_isotope_RC	reference_in_libraries
171.137	71.8453	Decanoic acid (C10:0)	parent	[M-H]-	M+0	NA	NA	NA	M+0	NA	NA	NA	FALSE	NA	NA	NA	SM(d8:0/10:0)	fragment	[T2-H]-	M+0	539.347	171.139	8.92616	FALSE	1 of 4	0.0810151	Lipids/NEG	3943.2	NA	INC	1	1	0
583.256	74.1075	Bilirubin	parent	[M-H]-	M+0	Bilirubin	parent	[M-H]-	M+0	583.256	583.256	0.518126	FALSE	1 of 6	0.6125	Metabolites/NEG	Bilirubin	parent	[M-H]-	M+0	583.256	583.256	0.518126	TRUE	6 of 6	0.8625	Metabolites/NEG	307150	1	1	1	1	1
452.279	81.6	Lysophosphatidylcholine LPC(0:0/14:0)	parent	[M-CH3]-	M+0	NA	NA	NA	M+0	NA	NA	NA	TRUE	NA	NA	NA	LPC(14:0)	fragment	[M-CH3]-	M+0	526.315	452.278	1.32662	FALSE	3 of 10	0.607455	Lipids/NEG	26695.4	NA	1	1	1	1
452.277	87.6	Lysophosphatidylcholine LPC(14:0/0:0)	parent	[M-CH3]-	M+0	LPE(16:0)	parent	[M-H]-	M+0	452.278	452.278	3.73665	FALSE	2 of 9	0.14006	Lipids/NEG	LPC(14:0)	fragment	[M-CH3]-	M+0	526.315	452.278	3.75876	FALSE	1 of 10	0.358023	Lipids/NEG	17220.2	INC	1	1	1	1
478.294	96	Lysophosphatidylcholine LPC(16:1/0:0)	parent	[M-CH3]-	M+0	LPE(18:1)	parent	[M-H]-	M+0	478.294	478.294	0.752675	FALSE	1 of 9	0.503125	Lipids/NEG	LPE(18:1)	parent	[M-H]-	M+0	478.294	478.294	0.752675	FALSE	4 of 9	0.734375	Lipids/NEG	24668.9	INC	2	1	1	1
450.262	98.0113	Lysophosphatidylethanolamine LPE(16:1)	parent	[M-H]-	M+0	LPE(16:1)	parent	[M-H]-	M+0	450.263	450.263	1.41473	FALSE	1 of 9	0.356549	Lipids/NEG	LPE(16:1)	parent	[M-H]-	M+0	450.263	450.263	1.41473	FALSE	3 of 9	0.362799	Lipids/NEG	3596.37	1	1	1	1	1
504.309	104.475	Lysophosphatidylcholine LPC(18:2/0:0)	parent	[M-CH3]-	M+0	LPC(18:2)	fragment	[M-CH3]-	M+0	578.346	504.31	0.642463	FALSE	5 of 10	0.736111	Lipids/NEG	LPC(18:2)	fragment	[M-CH3]-	M+0	578.346	504.31	0.642463	TRUE	5 of 10	0.963889	Lipids/NEG	284417	1	1	1	1	1
505.312	104.426	Lysophosphatidylcholine LPC(18:2/0:0)	parent	[M-CH3]-	M+1	LPE(20:2)	parent	[M-H]-	M+1	504.31	504.31	1.55857	FALSE	4 of 9	0.555182	Lipids/NEG	LPC(18:2)	fragment	[M-CH3]-	M+1	578.346	504.31	1.5784	TRUE	5 of 10	0.780666	Lipids/NEG	93566.6	2	1	1	1	1
506.31	104.434	Lysophosphatidylcholine LPC(18:2/0:0)	parent	[M-CH3]-	M+2	NA	NA	NA	M+0	NA	NA	NA	FALSE	NA	NA	NA	NA	NA	NA	M+1	NA	NA	NA	FALSE	NA	NA	NA	16914.8	NA	NA	0	0	1
578.347	104.96	Lysophosphatidylcholine LPC(18:2/0:0)	parent	[M+CH3COO]-	M+0	LPC(18:2)	parent	[M+CH3COO]-	M+0	578.346	578.346	0.987642	FALSE	5 of 10	0.736111	Lipids/NEG	LPC(18:2)	parent	[M+CH3COO]-	M+0	578.346	578.346	0.987642	FALSE	5 of 10	0.736111	Lipids/NEG	204598	1	1	1	1	1
579.35	104.547	Lysophosphatidylcholine LPC(18:2/0:0)	parent	[M+CH3COO]-	M+1	NA	NA	NA	M+0	NA	NA	NA	FALSE	NA	NA	NA	LPC(18:2)	parent	[M+CH3COO]-	M+1	578.346	578.346	0.0321607	FALSE	5 of 10	0.736111	Lipids/NEG	73619.2	NA	1	1	1	1
616.302	104.494	Lysophosphatidylcholine LPC(18:2/0:0)	parent	[M+H2PO4]-	M+0	NA	NA	NA	M+0	NA	NA	NA	FALSE	NA	NA	NA	NA	NA	NA	M+0	NA	NA	NA	TRUE	NA	NA	NA	253155	NA	NA	1	1	1
617.305	104.436	Lysophosphatidylcholine LPC(18:2/0:0)	parent	[M+H2PO4]-	M+1	NA	NA	NA	M+1	NA	NA	NA	FALSE	NA	NA	NA	NA	NA	NA	M+1	NA	NA	NA	FALSE	NA	NA	NA	79735.1	NA	NA	1	1	1
618.319	105.6	Lysophosphatidylcholine LPC(18:2/0:0)	parent	[M+H2PO4]-	M+2	NA	NA	NA	M+0	NA	NA	NA	FALSE	NA	NA	NA	NA	NA	NA	M+0	NA	NA	NA	FALSE	NA	NA	NA	179183	NA	NA	0	0	1
279.232	105.6	Lysophosphatidylcholine LPC(18:2/0:0)	fragment	[M-C18:2-H]-	M+0	LPC(18:2)	fragment	[R1COO]-	M+0	578.346	279.233	4.13635	FALSE	5 of 10	0.356991	Lipids/NEG	LPE(18:2)	fragment	[T1_RCOO]-	M+0	476.278	279.233	4.13635	TRUE	2 of 9	0.574005	Lipids/NEG	9651.01	1	INC	1	1	1
552.317	100.288	Lysophosphatidylcholine LPC(22:6/0:0)	parent	[M-CH3]-	M+0	LPC(22:6)	fragment	[M-CH3]-	M+0	626.346	552.31	12.5307	FALSE	2 of 10	0.0454576	Lipids/NEG	LPC(22:6)	fragment	[M-CH3]-	M+0	626.346	552.31	12.5307	FALSE	5 of 10	0.276013	Lipids/NEG	39249.2	1	1	1	1	1
524.278	104.005	Lysophosphatidylethanolamine LPE(22:6/0:0)	parent	[M-H]-	M+0	LPE(22:6)	parent	[M-H]-	M+0	524.278	524.278	0.615895	FALSE	4 of 9	0.734375	Lipids/NEG	LPE(22:6)	parent	[M-H]-	M+0	524.278	524.278	0.615895	TRUE	5 of 9	0.740625	Lipids/NEG	384053	1	1	1	1	1
528.31	104.422	Lysophosphatidylcholine LPC(20:4/0:0)	parent	[M-CH3]-	M+0	LPE(22:4)	parent	[M-H]-	M+0	528.31	528.31	0.113002	FALSE	4 of 9	0.734375	Lipids/NEG	LPC(20:4)	fragment	[M-CH3]-	M+0	602.346	528.31	0.13193	FALSE	4 of 10	0.733333	Lipids/NEG	89319.5	2	1	1	1	1
599.32	117.993	Lysophosphatidylinositol LPI(0:0/18:0)	parent	[M-H]-	M+0	LPI(18:0)	parent	[M-H]-	M+0	599.32	599.32	0.139825	FALSE	8 of 11	0.740625	Lipids/NEG	LPI(18:0)	parent	[M-H]-	M+0	599.32	599.32	0.139825	TRUE	8 of 11	0.815625	Lipids/NEG	264273	1	1	1	1	1
500.273	105	Lysophosphatidylethanolamine LPE(0:0/20:4)	parent	[M-H]-	M+0	NA	NA	NA	M+0	NA	NA	NA	FALSE	NA	NA	NA	LPE(20:4)	parent	[M-H]-	M+0	500.278	500.278	9.77466	FALSE	5 of 9	0.288653	Lipids/NEG	5188.55	NA	1	1	1	1
500.279	107.362	Lysophosphatidylethanolamine LPE(20:4/0:0)	parent	[M-H]-	M+0	LPE(20:4)	parent	[M-H]-	M+0	500.278	500.278	1.03342	FALSE	6 of 9	0.724454	Lipids/NEG	LPE(20:4)	parent	[M-H]-	M+0	500.278	500.278	1.03342	TRUE	4 of 9	0.721329	Lipids/NEG	207923	1	1	1	1	1
480.309	112.2	Lysophosphatidylcholine LPC(0:0/16:0)	parent	[M-CH3]-	M+0	LPC(16:0)	fragment	[M-CH3]-	M+0	554.346	480.31	2.08199	TRUE	2 of 10	0.692932	Lipids/NEG	LPC(16:0)	fragment	[M-CH3]-	M+0	554.346	480.31	2.08199	FALSE	4 of 10	0.473488	Lipids/NEG	152918	1	1	1	1	1
225.185	112.904	Tetradecenoic acid (C14:1) - isomer 1	parent	[M-H]-	M+0	NA	NA	NA	M+0	NA	NA	NA	FALSE	NA	NA	NA	FA(14:1)	parent	[M-H]-	M+0	225.186	225.186	6.36855	FALSE	1 of 3	0.303511	Lipids/NEG	33429.5	NA	1	1	1	1
226.188	112.724	Tetradecenoic acid (C14:1) - isomer 1	parent	[M-H]-	M+1	NA	NA	NA	M+0	NA	NA	NA	FALSE	NA	NA	NA	NA	NA	NA	M+1	NA	NA	NA	FALSE	NA	NA	NA	4347.9	NA	NA	0	1	1
530.323	116.363	Lysophosphatidylcholine LPC(20:3)	parent	[M-CH3]-	M+0	LPC(20:3)	fragment	[M-CH3]-	M+0	604.362	530.325	3.82917	FALSE	4 of 10	0.141688	Lipids/NEG	LPC(20:3)	fragment	[M-CH3]-	M+0	604.362	530.325	3.82917	FALSE	5 of 10	0.366688	Lipids/NEG	26106.3	1	1	1	1	1
599.32	117.993	Lysophosphatidylinositol LPI(18:0/0:0)	parent	[M-H]-	M+0	LPI(18:0)	parent	[M-H]-	M+0	599.32	599.32	0.139825	FALSE	8 of 11	0.740625	Lipids/NEG	LPI(18:0)	parent	[M-H]-	M+0	599.32	599.32	0.139825	TRUE	8 of 11	0.815625	Lipids/NEG	264273	1	1	1	1	1
480.308	118.027	Lysophosphatidylcholine LPC(16:0/0:0)	parent	[M-CH3]-	M+0	LPC(16:0)	fragment	[M-CH3]-	M+0	554.346	480.31	2.90272	TRUE	7 of 10	0.652808	Lipids/NEG	LPC(16:0)	fragment	[M-CH3]-	M+0	554.346	480.31	2.90272	TRUE	5 of 10	0.411141	Lipids/NEG	1.15996e+06	1	1	1	1	1
554.346	117.292	Lysophosphatidylcholine LPC(16:0/0:0)	parent	[M+CH3COO]-	M+0	LPC(16:0)	parent	[M+CH3COO]-	M+0	554.346	554.346	1.41121	TRUE	7 of 10	0.834861	Lipids/NEG	LPC(16:0)	parent	[M+CH3COO]-	M+0	554.346	554.346	1.41121	FALSE	5 of 10	0.590416	Lipids/NEG	845859	1	1	1	1	1
225.185	119.4	Tetradecenoic acid (C14:1) - isomer 2	parent	[M-H]-	M+0	NA	NA	NA	M+0	NA	NA	NA	FALSE	NA	NA	NA	LPC(14:1)	fragment	[R1COO]-	M+0	524.299	225.186	2.68668	FALSE	3 of 10	0.194437	Lipids/NEG	18760.5	NA	1	1	1	1
226.19	119.4	Tetradecenoic acid (C14:1) - isomer 2	parent	[M-H]-	M+1	NA	NA	NA	M+0	NA	NA	NA	FALSE	NA	NA	NA	FA(14:1)	parent	[M-H]-	M+1	225.186	225.186	2.22038	FALSE	1 of 3	0.450186	Lipids/NEG	1444.44	NA	1	0	1	1
275.2	118.281	Octadecatetraenoic acid (C18:4)	parent	[M-H]-	M+0	NA	NA	NA	M+0	NA	NA	NA	FALSE	NA	NA	NA	FA(18:4)	parent	[M-H]-	M+0	275.202	275.202	4.92986	FALSE	1 of 3	0.113923	Lipids/NEG	7501.19	NA	1	1	1	1
506.326	127.097	Lysophosphatidylcholine LPC(18:1/0:0)	parent	[M-CH3]-	M+0	LPC(18:1)	fragment	[M-CH3]-	M+0	580.362	506.325	2.42907	FALSE	3 of 10	0.436396	Lipids/NEG	LPC(18:1)	fragment	[M-CH3]-	M+0	580.362	506.325	2.42907	TRUE	5 of 10	0.447507	Lipids/NEG	208337	1	1	1	1	1
580.362	126.465	Lysophosphatidylcholine LPC(18:1/0:0)	parent	[M+CH3COO]-	M+0	LPC(18:1)	parent	[M+CH3COO]-	M+0	580.362	580.362	0.0458335	FALSE	3 of 10	0.730556	Lipids/NEG	LPC(18:1)	parent	[M+CH3COO]-	M+0	580.362	580.362	0.0458335	TRUE	5 of 10	0.741667	Lipids/NEG	152895	1	1	1	1	1
301.216	133.123	Eicosapentaenoic acid (C20:5)	parent	[M-H]-	M+0	NA	NA	NA	M+0	NA	NA	NA	FALSE	NA	NA	NA	NA	NA	NA	M+0	NA	NA	NA	FALSE	NA	NA	NA	48320.2	NA	NA	1	1	1
302.219	133.177	Eicosapentaenoic acid (C20:5)	parent	[M-H]-	M+1	NA	NA	NA	M+1	NA	NA	NA	FALSE	NA	NA	NA	NA	NA	NA	M+1	NA	NA	NA	FALSE	NA	NA	NA	9910.71	NA	NA	1	1	1
277.216	135.466	Linolenic acid (C18:3) isomer 1	parent	[M-H]-	M+0	FA(18:3)	parent	[M-H]-	M+0	277.217	277.217	5.39002	FALSE	1 of 3	0.317764	Lipids/NEG	FA(18:3)	parent	[M-H]-	M+0	277.217	277.217	5.39002	FALSE	1 of 3	0.317764	Lipids/NEG	352355	1	1	1	1	1
532.338	136.2	Lysophosphatidylcholine LPC(20:2)	parent	[M-CH3]-	M+0	NA	NA	NA	M+0	NA	NA	NA	FALSE	NA	NA	NA	NA	NA	NA	M+0	NA	NA	NA	FALSE	NA	NA	NA	3164.06	NA	NA	1	1	1
227.2	137.506	Myristic acid (C14:0)	parent	[M-H]-	M+0	NA	NA	NA	M+0	NA	NA	NA	FALSE	NA	NA	NA	FA(14:0)	parent	[M-H]-	M+0	227.202	227.202	7.11752	FALSE	1 of 3	0.295249	Lipids/NEG	292046	NA	1	1	1	1
277.216	138.6	Linolenic acid (C18:3) isomer 2	parent	[M-H]-	M+0	FA(18:3)	parent	[M-H]-	M+0	277.217	277.217	3.0662	FALSE	1 of 3	0.388069	Lipids/NEG	FA(18:3)	parent	[M-H]-	M+0	277.217	277.217	3.0662	FALSE	1 of 3	0.388069	Lipids/NEG	352355	1	1	1	1	1
253.216	146.701	Palmitoleic acid (C16:1)	parent	[M-H]-	M+0	FA(16:1)	parent	[M-H]-	M+0	253.217	253.217	5.99449	TRUE	1 of 3	0.53341	Lipids/NEG	FA(16:1)	parent	[M-H]-	M+0	253.217	253.217	5.99449	TRUE	1 of 3	0.53341	Lipids/NEG	742440	1	1	1	1	1
327.232	147.281	Docosahexaenoic acid (C22:6)	parent	[M-H]-	M+0	FA(22:6)	parent	[M-H]-	M+0	327.233	327.233	4.23889	FALSE	1 of 3	0.342955	Lipids/NEG	FA(22:6)	parent	[M-H]-	M+0	327.233	327.233	4.23889	FALSE	1 of 3	0.130455	Lipids/NEG	234265	1	1	1	1	1
508.341	151.361	Lysophosphatidylcholine LPC(18:0/0:0)	parent	[M-CH3]-	M+0	LPC(18:0)	fragment	[M-CH3]-	M+0	582.378	508.341	0.212456	FALSE	5 of 10	0.736111	Lipids/NEG	LPC(18:0)	fragment	[M-CH3]-	M+0	582.378	508.341	0.212456	TRUE	3 of 10	0.958333	Lipids/NEG	483647	1	1	1	1	1
582.377	150.974	Lysophosphatidylcholine LPC(18:0/0:0)	parent	[M+CH3COO]-	M+0	LPC(18:0)	parent	[M+CH3COO]-	M+0	582.378	582.378	0.612489	FALSE	5 of 10	0.736111	Lipids/NEG	LPC(18:0)	parent	[M+CH3COO]-	M+0	582.378	582.378	0.612489	FALSE	3 of 10	0.730556	Lipids/NEG	326232	1	1	1	1	1
303.232	153.802	Arachidonic acid (C20:4)	parent	[M-H]-	M+0	FA(20:4)	parent	[M-H]-	M+0	303.233	303.233	4.57406	FALSE	2 of 3	0.346812	Lipids/NEG	FA(20:4)	parent	[M-H]-	M+0	303.233	303.233	4.57406	FALSE	2 of 3	0.346812	Lipids/NEG	386036	1	1	1	1	1
241.216	155.01	Pentadecanoic acid (C15:0)	parent	[M-H]-	M+0	FA(15:0)	parent	[M-H]-	M+0	241.217	241.217	5.27494	TRUE	1 of 3	0.544788	Lipids/NEG	FA(15:0)	parent	[M-H]-	M+0	241.217	241.217	5.27494	FALSE	1 of 3	0.319788	Lipids/NEG	50262.7	1	1	1	1	1
480.309	156	Lysophosphatidylethanolamine LPE(18:0)	parent	[M-H]-	M+0	Cer(d15:1/8:0)	parent	[M+H2PO4]-	M+0	480.309	480.309	0.845289	TRUE	1 of 6	0.5125	Lipids/NEG	Cer(d15:1/8:0)	parent	[M+H2PO4]-	M+0	480.309	480.309	0.845289	FALSE	1 of 6	0.50625	Lipids/NEG	240035	2	2	1	1	1
279.231	156.825	Linoleic acid (C18:2)	parent	[M-H]-	M+0	FA(18:2)	parent	[M-H]-	M+0	279.233	279.233	6.33167	TRUE	2 of 3	0.316468	Lipids/NEG	FA(18:2)	parent	[M-H]-	M+0	279.233	279.233	6.33167	TRUE	2 of 3	0.541468	Lipids/NEG	5.01937e+06	1	1	1	1	1
465.303	157.547	Cholesterol sulfate	parent	[M-H]-	M+0	NA	NA	NA	M+0	NA	NA	NA	FALSE	NA	NA	NA	NA	NA	NA	M+0	NA	NA	NA	FALSE	NA	NA	NA	5.34934e+06	NA	NA	1	1	0
329.247	159.957	Docosapentaenoic acid (C22:5) isomer 1	parent	[M-H]-	M+0	NA	NA	NA	M+0	NA	NA	NA	FALSE	NA	NA	NA	FA(22:5)	parent	[M-H]-	M+0	329.249	329.249	4.15038	FALSE	1 of 3	0.132971	Lipids/NEG	94163.2	NA	1	1	1	1
330.251	160.098	Docosapentaenoic acid (C22:5) isomer 1	parent	[M-H]-	M+1	NA	NA	NA	M+1	NA	NA	NA	FALSE	NA	NA	NA	FA(22:5)	parent	[M-H]-	M+1	329.249	329.249	4.02251	FALSE	1 of 3	0.136801	Lipids/NEG	24157.1	NA	1	1	1	1
329.247	170.4	Docosapentaenoic acid (C22:5) isomer 2	parent	[M-H]-	M+0	NA	NA	NA	M+0	NA	NA	NA	FALSE	NA	NA	NA	NA	NA	NA	M+0	NA	NA	NA	FALSE	NA	NA	NA	35184.6	NA	NA	1	1	1
267.232	164.398	Heptadecenoic acid (C17:1)	parent	[M-H]-	M+0	FA(17:1)	parent	[M-H]-	M+0	267.233	267.233	5.26959	FALSE	1 of 3	0.319884	Lipids/NEG	FA(17:1)	parent	[M-H]-	M+0	267.233	267.233	5.26959	FALSE	1 of 3	0.319884	Lipids/NEG	79764.3	1	1	1	1	1
305.247	169.273	Dihomo-gamma-linoleic acid (C20:3)	parent	[M-H]-	M+0	FA(20:3)	parent	[M-H]-	M+0	305.249	305.249	4.10585	FALSE	1 of 3	0.346777	Lipids/NEG	FA(20:3)	parent	[M-H]-	M+0	305.249	305.249	4.10585	FALSE	1 of 3	0.346777	Lipids/NEG	94961.9	1	1	1	1	1
306.251	169.165	Dihomo-gamma-linoleic acid (C20:3)	parent	[M-H]-	M+1	FA(20:3)	parent	[M-H]-	M+1	305.249	305.249	3.81821	FALSE	1 of 3	0.355951	Lipids/NEG	FA(20:3)	parent	[M-H]-	M+1	305.249	305.249	3.81821	FALSE	1 of 3	0.355951	Lipids/NEG	23115.1	1	1	1	1	1
255.284	174.789	Palmitic acid (C16:0)	parent	[M-H]-	M+0	NA	NA	NA	M+0	NA	NA	NA	FALSE	NA	NA	NA	NA	NA	NA	M+0	NA	NA	NA	FALSE	NA	NA	NA	23189.1	NA	NA	1	1	1
281.246	183.899	Oleic acid (C18:1) isomers	parent	[M-H]-	M+0	FA(18:1)	parent	[M-H]-	M+0	281.249	281.249	8.02037	FALSE	2 of 3	0.299841	Lipids/NEG	FA(18:1)	parent	[M-H]-	M+0	281.249	281.249	8.02037	TRUE	1 of 3	0.512341	Lipids/NEG	8.33004e+06	1	1	1	1	1
331.263	183.027	Adrenic acid (C22:4)	parent	[M-H]-	M+0	FA(22:4)	parent	[M-H]-	M+0	331.264	331.264	3.60559	TRUE	1 of 3	0.588673	Lipids/NEG	NA	NA	NA	M+0	NA	NA	NA	FALSE	NA	NA	NA	64571.9	1	NA	1	1	1
357.279	192.922	Tetracosapentaenoic acid (C24:5) isomer 1	parent	[M-H]-	M+0	NA	NA	NA	M+0	NA	NA	NA	FALSE	NA	NA	NA	NA	NA	NA	M+0	NA	NA	NA	FALSE	NA	NA	NA	3965.2	NA	NA	1	1	0
357.273	200.4	Tetracosapentaenoic acid (C24:5) isomer 2	parent	[M-H]-	M+0	NA	NA	NA	M+0	NA	NA	NA	FALSE	NA	NA	NA	NA	NA	NA	M+0	NA	NA	NA	FALSE	NA	NA	NA	3965.2	NA	NA	1	1	0
307.263	193.14	Eicosadienoic acid (C20:2)	parent	[M-H]-	M+0	FA(20:2)	parent	[M-H]-	M+0	307.264	307.264	4.3907	FALSE	1 of 3	0.338877	Lipids/NEG	FA(20:2)	parent	[M-H]-	M+0	307.264	307.264	4.3907	FALSE	1 of 3	0.338877	Lipids/NEG	100684	1	1	1	1	1
308.267	193.139	Eicosadienoic acid (C20:2)	parent	[M-H]-	M+1	FA(20:2)	parent	[M-H]-	M+1	307.264	307.264	3.64053	FALSE	1 of 3	0.362343	Lipids/NEG	FA(20:2)	parent	[M-H]-	M+1	307.264	307.264	3.64053	FALSE	1 of 3	0.362343	Lipids/NEG	23528.6	1	1	1	1	1
309.279	225.29	Eicosenoic acid (C20:1)	parent	[M-H]-	M+0	FA(20:1)	parent	[M-H]-	M+0	309.28	309.28	4.45909	FALSE	1 of 3	0.337131	Lipids/NEG	FA(20:1)	parent	[M-H]-	M+0	309.28	309.28	4.45909	FALSE	1 of 3	0.337131	Lipids/NEG	133741	1	1	1	1	1
310.282	225.275	Eicosenoic acid (C20:1)	parent	[M-H]-	M+1	FA(20:1)	parent	[M-H]-	M+1	309.28	309.28	3.82794	FALSE	1 of 3	0.355619	Lipids/NEG	FA(20:1)	parent	[M-H]-	M+1	309.28	309.28	3.82794	FALSE	1 of 3	0.355619	Lipids/NEG	30536.5	1	1	1	1	1
283.321	218.368	Stearic acid (C18:0)	parent	[M-H]-	M+0	NA	NA	NA	M+0	NA	NA	NA	FALSE	NA	NA	NA	NA	NA	NA	M+0	NA	NA	NA	FALSE	NA	NA	NA	19750.9	NA	NA	1	1	1
311.295	267.191	Arachidic acid (C20:0)	parent	[M-H]-	M+0	NA	NA	NA	M+0	NA	NA	NA	FALSE	NA	NA	NA	FA(20:0)	parent	[M-H]-	M+0	311.296	311.296	2.26249	FALSE	1 of 3	0.445996	Lipids/NEG	61425	NA	1	1	1	1
337.311	271.862	Erucic acid (C22:1) isomer 1	parent	[M-H]-	M+0	NA	NA	NA	M+0	NA	NA	NA	FALSE	NA	NA	NA	NA	NA	NA	M+0	NA	NA	NA	FALSE	NA	NA	NA	832.485	NA	NA	1	1	1
338.314	271.948	Erucic acid (C22:1) isomer 1	parent	[M-H]-	M+1	NA	NA	NA	M+0	NA	NA	NA	FALSE	NA	NA	NA	NA	NA	NA	M+1	NA	NA	NA	FALSE	NA	NA	NA	2926.19	NA	NA	0	1	1
375.326	282.266	5-Nonadecyl-1,3-benzenediol	parent	[M-H]-	M+0	NA	NA	NA	M+0	NA	NA	NA	FALSE	NA	NA	NA	NA	NA	NA	M+0	NA	NA	NA	FALSE	NA	NA	NA	5623.54	NA	NA	1	1	0
807.503	300.367	Phosphatidylinositol PI(16:0_16:1)	parent	[M-H]-	M+0	PI(16:0_16:1)	parent	[M-H]-	M+0	807.503	807.503	0.118142	TRUE	8 of 20	0.678125	Lipids/NEG	PI(16:0_16:1)	parent	[M-H]-	M+0	807.503	807.503	0.118142	FALSE	12 of 20	0.7375	Lipids/NEG	350143	1	1	1	1	1
833.518	303.129	Phosphatidylinositol PI(16:0_18:2)	parent	[M-H]-	M+0	PI(16:0_18:2)	parent	[M-H]-	M+0	833.519	833.519	1.23225	FALSE	16 of 20	0.649513	Lipids/NEG	PI(16:0_18:2)	parent	[M-H]-	M+0	833.519	833.519	1.23225	FALSE	11 of 20	0.6417	Lipids/NEG	2.19113e+06	1	1	1	1	1
857.518	295.094	Phosphatidylinositol PI(16:0_20:4)	parent	[M-H]-	M+0	PI(14:0_22:4)	parent	[M-H]-	M+0	857.519	857.519	0.694446	TRUE	1 of 20	0.6125	Lipids/NEG	NA	NA	NA	M+0	NA	NA	NA	FALSE	NA	NA	NA	38643.3	1	NA	1	1	1
859.534	324.178	Phosphatidylinositol PI(18:1_18:2)	parent	[M-H]-	M+0	PI(18:1_18:2)	parent	[M-H]-	M+0	859.534	859.534	0.931086	FALSE	7 of 20	0.620313	Lipids/NEG	PI(18:0_18:3)	parent	[M-H]-	M+0	859.534	859.534	0.931086	FALSE	4 of 20	0.615625	Lipids/NEG	623638	1	1	1	1	1
883.533	303.538	Phosphatidylinositol PI(18:1_20:4)	parent	[M-H]-	M+0	PI(16:0_22:5)	parent	[M-H]-	M+0	883.534	883.534	1.32638	TRUE	1 of 20	0.489466	Lipids/NEG	PI(16:0_22:5)	parent	[M-H]-	M+0	883.534	883.534	1.32638	TRUE	2 of 20	0.491029	Lipids/NEG	19889.2	1	2	1	1	1
365.342	319.855	Nervonic acid (C24:1)	parent	[M-H]-	M+0	FA(24:1)	parent	[M-H]-	M+0	365.342	365.342	2.19986	FALSE	1 of 3	0.452287	Lipids/NEG	FA(24:1)	parent	[M-H]-	M+0	365.342	365.342	2.19986	FALSE	1 of 3	0.452287	Lipids/NEG	29515.5	1	1	1	1	1
366.345	319.91	Nervonic acid (C24:1)	parent	[M-H]-	M+1	NA	NA	NA	M+0	NA	NA	NA	TRUE	NA	NA	NA	FA(24:1)	parent	[M-H]-	M+1	365.342	365.342	1.16001	FALSE	1 of 3	0.656031	Lipids/NEG	7186.84	NA	1	1	1	1
809.519	324.968	Phosphatidylinositol PI(16:0/16:0)	parent	[M-H]-	M+0	PI(15:0_17:0)	parent	[M-H]-	M+0	809.519	809.519	0.675092	TRUE	8 of 20	0.679688	Lipids/NEG	PI(15:0_17:0)	parent	[M-H]-	M+0	809.519	809.519	0.675092	FALSE	6 of 20	0.673438	Lipids/NEG	182771	2	2	1	1	1
835.531	328.948	Phosphatidylinositol PI(16:0_18:1)	parent	[M-H]-	M+0	PI(16:0_18:1)	parent	[M-H]-	M+0	835.534	835.534	3.42405	TRUE	11 of 20	0.381963	Lipids/NEG	PI(16:1_18:0)	parent	[M-H]-	M+0	835.534	835.534	3.42405	FALSE	9 of 20	0.324151	Lipids/NEG	1.89946e+06	1	2	1	1	1
909.549	329.836	Phosphatidylinositol PI(18:0_22:6)	parent	[M-H]-	M+0	PI(20:3_20:3)	parent	[M-H]-	M+0	909.55	909.55	1.34121	FALSE	10 of 20	0.607171	Lipids/NEG	PI(18:0_22:6)	parent	[M-H]-	M+0	909.55	909.55	1.23127	FALSE	6 of 20	0.579522	Lipids/NEG	63013.7	4	1	1	1	1
673.529	330.487	Sphingomyelin SM(33:1) - Sphingomyelin SM(d16:1/17:0) and/or SM(d18:1/15:0) and/or SM(d17:1/16:0)	parent	[M-CH3]-	M+0	NA	NA	NA	M+0	NA	NA	NA	FALSE	NA	NA	NA	SM(d13:0/20:1)+H2PO4	fragment	[M-CH3]-	M+0	785.522	673.524	6.81827	TRUE	2 of 4	0.273332	Lipids/NEG	146903	NA	1	1	1	1
747.569	333.6	Sphingomyelin SM(33:1) - Sphingomyelin SM(d16:1/17:0) and/or SM(d18:1/15:0) and/or SM(d17:1/16:0)	parent	[M+CH3COO]-	M+0	SM(d15:0/18:1)	parent	[M+CH3COO]-	M+0	747.566	747.566	3.9488	FALSE	3 of 4	0.351621	Lipids/NEG	SM(d18:1/15:0)	parent	[M+CH3COO]-	M+0	747.566	747.566	3.9488	FALSE	3 of 4	0.301621	Lipids/NEG	57821.9	2	1	1	1	1
785.525	332.35	Sphingomyelin SM(33:1) - Sphingomyelin SM(d16:1/17:0) and/or SM(d18:1/15:0) and/or SM(d17:1/16:0)	parent	[M+H2PO4]-	M+0	SM(d15:0/18:1)	parent	[M+H2PO4]-	M+0	785.522	785.522	4.34308	FALSE	4 of 4	0.365126	Lipids/NEG	SM(d17:0/16:1)+H2PO4	parent	[M+H2PO4]-	M+0	785.522	785.522	4.34308	TRUE	3 of 4	0.390126	Lipids/NEG	119211	2	1	1	1	1
905.469	333.6	Sphingomyelin SM(33:1) - Sphingomyelin SM(d16:1/17:0) and/or SM(d18:1/15:0) and/or SM(d17:1/16:0)	parent	[M+2H2PO4Na]-	M+0	NA	NA	NA	M+0	NA	NA	NA	FALSE	NA	NA	NA	NA	NA	NA	M+0	NA	NA	NA	FALSE	NA	NA	NA	12644.2	NA	NA	1	1	0
885.547	325.913	Phosphatidylinositol PI(18:0_20:4)	parent	[M-H]-	M+0	PS(22:4_22:5)	parent	[M-H]-	M+1	884.545	884.545	1.08677	TRUE	5 of 12	0.700077	Lipids/NEG	PI(16:0_22:4)	parent	[M-H]-	M+0	885.55	885.55	3.02785	FALSE	3 of 20	0.279196	Lipids/NEG	60266.5	INC	2	0	1	1
861.547	339.7	Phosphatidylinositol PI(18:0_18:2)	parent	[M-H]-	M+0	PC(18:3_20:5)	parent	[M+CH3COO]-	M+1	860.545	860.545	1.58981	FALSE	5 of 14	0.471321	Lipids/NEG	PI(18:0_18:2)	parent	[M-H]-	M+0	861.55	861.55	3.58437	FALSE	10 of 20	0.319182	Lipids/NEG	10290	INC	1	0	1	1
429.373	350.621	alpha-tocopherol	parent	[M-H]-	M+0	NA	NA	NA	M+0	NA	NA	NA	TRUE	NA	NA	NA	NA	NA	NA	M+0	NA	NA	NA	FALSE	NA	NA	NA	8074.27	NA	NA	1	1	0
761.58	351.961	Sphingomyelin SM(d18:1/16:0)	parent	[M+CH3COO]-	M+0	SM(d20:1/14:0)	parent	[M+CH3COO]-	M+0	761.581	761.581	1.77801	FALSE	4 of 4	0.531213	Lipids/NEG	SM(d10:0/24:1)	parent	[M+CH3COO]-	M+0	761.581	761.581	1.77801	TRUE	3 of 4	0.481213	Lipids/NEG	705716	2	1	1	1	1
762.585	352.151	Sphingomyelin SM(d18:1/16:0)	parent	[M+CH3COO]-	M+1	Plasmanyl-PS(O-20:0/15:0)	parent	[M-H]-	M+0	762.565	762.565	24.9677	FALSE	1 of 8	0.245026	Lipids/NEG	SM(d10:0/24:1)	parent	[M+CH3COO]-	M+1	761.581	761.581	0.443814	FALSE	3 of 4	0.675	Lipids/NEG	346264	INC	1	1	1	1
763.592	352.349	Sphingomyelin SM(d18:1/16:0)	parent	[M+CH3COO]-	M+2	NA	NA	NA	M+1	NA	NA	NA	FALSE	NA	NA	NA	NA	NA	NA	M+1	NA	NA	NA	FALSE	NA	NA	NA	105094	NA	NA	0	0	1
687.544	352.181	Sphingomyelin SM(d18:1/16:0)	parent	[M-CH3]-	M+0	SM(d20:1/14:0)	fragment	[M-CH3]-	M+0	761.581	687.54	5.40344	FALSE	4 of 4	0.342534	Lipids/NEG	SM(d10:0/24:1)+H2PO4	fragment	[M-CH3]-	M+0	799.537	687.54	5.40344	FALSE	2 of 4	0.192534	Lipids/NEG	2.04035e+06	2	1	1	1	1
688.547	352.111	Sphingomyelin SM(d18:1/16:0)	parent	[M-CH3]-	M+1	SM(d20:1/14:0)	fragment	[M-CH3]-	M+1	761.581	687.54	5.85577	FALSE	4 of 4	0.335386	Lipids/NEG	SM(d10:0/24:1)+H2PO4	fragment	[M-CH3]-	M+1	799.537	687.54	5.85577	FALSE	2 of 4	0.185386	Lipids/NEG	893043	2	1	1	1	1
689.553	352.349	Sphingomyelin SM(d18:1/16:0)	parent	[M-CH3]-	M+2	NA	NA	NA	M+0	NA	NA	NA	FALSE	NA	NA	NA	CerP(d19:0/20:0)	parent	[M-H]-	M+1	688.565	688.565	22.7979	TRUE	2 of 6	0.253182	Lipids/NEG	263408	NA	INC	0	0	1
799.535	351.936	Sphingomyelin SM(d18:1/16:0)	parent	[M+H2PO4]-	M+0	SM(d20:1/14:0)	parent	[M+H2PO4]-	M+0	799.537	799.537	2.5321	FALSE	4 of 4	0.447465	Lipids/NEG	SM(d10:0/24:1)+H2PO4	parent	[M+H2PO4]-	M+0	799.537	799.537	2.5321	TRUE	3 of 4	0.397465	Lipids/NEG	1.46034e+06	2	1	1	1	1
800.54	352.22	Sphingomyelin SM(d18:1/16:0)	parent	isotope; [M+1+H2PO4]-	M+1	SM(d20:1/14:0)	parent	[M+H2PO4]-	M+1	799.537	799.537	0.252396	FALSE	4 of 4	0.75	Lipids/NEG	SM(d10:0/24:1)+H2PO4	parent	[M+H2PO4]-	M+1	799.537	799.537	0.252396	TRUE	3 of 4	0.7	Lipids/NEG	674095	2	1	1	1	1
860.616	355.906	Lactosylceramide LacCer(d18:1/16:0)	parent	[M-H]-	M+0	NA	NA	NA	M+0	NA	NA	NA	TRUE	NA	NA	NA	PE(22:6_23:0)	parent	[M-H]-	M+0	860.618	860.618	1.82125	TRUE	2 of 12	0.392036	Lipids/NEG	2987.45	NA	2	1	1	1
958.588	355.844	Lactosylceramide LacCer(d18:1/16:0)	parent	[M+H2PO4]-	M+0	LacCer(d18:1/16:0)	parent	[M+H2PO4]-	M+0	958.587	958.587	0.998239	TRUE	3 of 6	0.6	Lipids/NEG	LacCer(d18:1/16:0)	parent	[M+H2PO4]-	M+0	958.587	958.587	0.998239	TRUE	3 of 6	0.675	Lipids/NEG	175122	1	1	1	1	1
367.357	369.022	Lignoceric acid (C24:0)	parent	[M-H]-	M+0	FA(24:0)	parent	[M-H]-	M+0	367.358	367.358	2.6726	TRUE	1 of 3	0.412084	Lipids/NEG	FA(24:0)	parent	[M-H]-	M+0	367.358	367.358	2.6726	FALSE	1 of 3	0.412084	Lipids/NEG	50514.8	1	1	1	1	1
368.361	369.266	Lignoceric acid (C24:0)	parent	[M-H]-	M+1	FA(24:0)	parent	[M-H]-	M+1	367.358	367.358	2.3552	TRUE	1 of 3	0.437296	Lipids/NEG	FA(24:0)	parent	[M-H]-	M+1	367.358	367.358	2.3552	FALSE	1 of 3	0.437296	Lipids/NEG	5336.8	1	1	1	1	1
689.562	370.2	Sphingomyelin SM(d18:0/16:0)	parent	[M-CH3]-	M+0	SM(d13:0/21:0)	fragment	[M-CH3]-	M+0	801.553	689.556	8.99122	FALSE	2 of 4	0.15561	Lipids/NEG	NA	NA	NA	M+0	NA	NA	NA	TRUE	NA	NA	NA	112898	2	NA	1	1	1
801.553	370.2	Sphingomyelin SM(d18:0/16:0)	parent	[M+H2PO4]-	M+0	SM(d10:0/24:0)	parent	[M+H2PO4]-	M+0	801.553	801.553	0.103549	FALSE	2 of 4	0.6	Lipids/NEG	SM(d10:0/24:0)+H2PO4	parent	[M+H2PO4]-	M+0	801.553	801.553	0.103549	TRUE	3 of 4	0.7	Lipids/NEG	79155.1	2	1	1	1	1
887.563	352.055	Phosphatidylinositol PI(18:0_20:3)	parent	[M-H]-	M+0	PS(22:2_22:6)	parent	[M-H]-	M+1	886.56	886.56	1.28655	FALSE	2 of 12	0.503637	Lipids/NEG	PI(18:0_20:3)	parent	[M-H]-	M+0	887.566	887.566	3.33565	FALSE	7 of 20	0.324896	Lipids/NEG	84407.2	INC	1	0	1	1
816.574	372.157	Phosphatidylcholine PC(16:0/18:2)	parent	[M+CH3COO]-	M+0	PC(16:0_18:2)	parent	[M+CH3COO]-	M+0	816.576	816.576	2.66883	TRUE	9 of 14	0.58053	Lipids/NEG	PC(16:0_18:2)	parent	[M+CH3COO]-	M+0	816.576	816.576	2.66883	FALSE	9 of 14	0.425984	Lipids/NEG	1.82341e+06	1	1	1	1	1
863.556	368.263	Phosphatidylinositol PI(18:0_18:1)	parent	[M-H]-	M+0	PS(20:4_22:2)	parent	[M-H]-	M+1	862.56	862.56	8.50835	TRUE	4 of 12	0.296266	Lipids/NEG	PI(18:0_18:1)	parent	[M-H]-	M+0	863.566	863.566	10.606	FALSE	6 of 20	0.220581	Lipids/NEG	693308	INC	1	0	1	1
742.538	372.236	Phosphatidylcholine PC(16:0/18:2)	parent	[M-H]-	M+0	PC(16:0_18:2)	fragment	[M-CH3]-	M+0	816.576	742.539	1.45636	TRUE	9 of 14	0.736504	Lipids/NEG	PC(16:0_18:2)	fragment	[M-CH3]-	M+0	816.576	742.539	1.45636	FALSE	7 of 14	0.577414	Lipids/NEG	2.78429e+06	1	1	1	1	1
775.548	407.415	Phosphatidylglycerol PG(36:1)	parent	[M-H]-	M+0	PG(16:0_20:1)	parent	[M-H]-	M+0	775.55	775.55	1.57914	TRUE	3 of 18	0.432253	Lipids/NEG	PG(18:0_18:1)	parent	[M-H]-	M+0	775.55	775.55	1.57914	FALSE	3 of 18	0.54319	Lipids/NEG	160065	1	1	1	1	1
746.512	379.696	Phosphatidylethanolamine PE(P-16:0/22:6) and/or PE(O-16:1/22:6)	parent	[M-H]-	M+0	Plasmenyl-PE(P-16:1/22:5)	parent	[M-H]-	M+0	746.513	746.513	1.21378	FALSE	2 of 9	0.528008	Lipids/NEG	Plasmenyl-PE(P-16:0/22:6)	parent	[M-H]-	M+0	746.513	746.513	1.07982	FALSE	1 of 9	0.575539	Lipids/NEG	99218.7	2	1	1	1	1
715.575	395.415	Sphingomyelin SM(36:1) - SM(d18:1/18:0) and/or SM(20:1/16:0)	parent	[M-CH3]-	M+0	SM(d12:0/24:1)	fragment	[M-CH3]-	M+0	827.569	715.571	4.61042	TRUE	3 of 4	0.30845	Lipids/NEG	SM(d12:0/24:1)+H2PO4	fragment	[M-CH3]-	M+0	827.569	715.571	4.61042	TRUE	2 of 4	0.30845	Lipids/NEG	433698	1	1	1	1	1
716.579	395.461	Sphingomyelin SM(36:1) - SM(d18:1/18:0) and/or SM(20:1/16:0)	parent	[M-CH3]-	M+1	SM(d12:0/24:1)	fragment	[M-CH3]-	M+1	827.569	715.571	5.84075	TRUE	3 of 4	0.285605	Lipids/NEG	SM(d12:0/24:1)+H2PO4	fragment	[M-CH3]-	M+1	827.569	715.571	5.84075	TRUE	2 of 4	0.285605	Lipids/NEG	216935	1	1	1	1	1
717.585	395.701	Sphingomyelin SM(36:1) - SM(d18:1/18:0) and/or SM(20:1/16:0)	parent	[M-CH3]-	M+2	Cer(d22:6/23:0)	parent	[M+Cl]-	M+1	716.575	716.575	8.39807	TRUE	1 of 6	0.0657875	Lipids/NEG	CerP(d15:0/26:0)	parent	[M-H]-	M+1	716.596	716.596	21.019	TRUE	2 of 6	0.361288	Lipids/NEG	58872.9	INC	INC	0	0	1
789.611	395.293	Sphingomyelin SM(36:1) - SM(d18:1/18:0) and/or SM(20:1/16:0)	parent	[M+CH3COO]-	M+0	SM(d12:0/24:1)	parent	[M+CH3COO]-	M+0	789.613	789.613	2.09432	TRUE	2 of 4	0.388741	Lipids/NEG	SM(d21:0/15:1)	parent	[M+CH3COO]-	M+0	789.613	789.613	2.09432	FALSE	3 of 4	0.463741	Lipids/NEG	154056	1	2	1	1	1
827.57	398.4	Sphingomyelin SM(36:1) - SM(d18:1/18:0) and/or SM(20:1/16:0)	parent	[M+H2PO4]-	M+0	SM(d12:0/24:1)	parent	[M+H2PO4]-	M+0	827.569	827.569	2.1545	TRUE	3 of 4	0.432072	Lipids/NEG	SM(d18:0/18:1)+H2PO4	parent	[M+H2PO4]-	M+0	827.569	827.569	2.1545	TRUE	4 of 4	0.582072	Lipids/NEG	349096	1	1	1	1	1
772.528	396.555	Phosphatidylethanolamine PE(P-18:1/22:6)	parent	[M-H]-	M+0	Plasmenyl-PE(P-18:1/22:6)	parent	[M-H]-	M+0	772.529	772.529	0.978735	FALSE	3 of 9	0.728571	Lipids/NEG	Plasmenyl-PE(P-18:1/22:6)	parent	[M-H]-	M+0	772.529	772.529	0.978735	TRUE	3 of 9	0.623214	Lipids/NEG	561641	1	1	1	1	1
852.61	405.6	Phosphatidylcholine PC(O-38:5) and/or PC(P-38:4)	parent	[M+CH3COO]-	M+0	Plasmenyl-PC(P-18:0/20:4)	parent	[M+CH3COO]-	M+0	852.612	852.612	2.81489	TRUE	4 of 12	0.520127	Lipids/NEG	Plasmenyl-PC(P-18:0/20:4)	parent	[M+CH3COO]-	M+0	852.612	852.612	2.81489	FALSE	4 of 12	0.407627	Lipids/NEG	60459	1	1	1	1	1
748.527	393.175	Phosphatidylethanolamine PE(P-18:1/20:4)	parent	[M-H]-	M+0	Plasmanyl-PE(O-16:0/22:6)	parent	[M-H]-	M+0	748.529	748.529	2.71787	FALSE	3 of 9	0.412539	Lipids/NEG	PG(16:0_18:1)	parent	[M-H]-	M+1	747.518	747.518	6.68287	FALSE	2 of 18	0.188881	Lipids/NEG	184777	2	INC	1	1	1
770.569	413.35	Phosphatidylcholine PC(18:0_18:2)	parent	[M-CH3]-	M+0	PC(18:0_18:2)	fragment	[M-CH3]-	M+0	844.607	770.571	1.68045	FALSE	8 of 14	0.461176	Lipids/NEG	PC(18:0_18:2)	fragment	[M-CH3]-	M+0	844.607	770.571	1.68045	FALSE	5 of 14	0.527085	Lipids/NEG	1.62248e+06	1	1	1	1	1
844.604	412.957	Phosphatidylcholine PC(18:0_18:2)	parent	[M+CH3COO]-	M+0	PC(18:0_18:2)	parent	[M+CH3COO]-	M+0	844.607	844.607	3.67924	FALSE	8 of 14	0.299534	Lipids/NEG	PC(18:0_18:2)	parent	[M+CH3COO]-	M+0	844.607	844.607	3.67924	FALSE	5 of 14	0.365443	Lipids/NEG	1.00059e+06	1	1	1	1	1
882.559	413.006	Phosphatidylcholine PC(18:0_18:2)	parent	[M+H2PO4]-	M+0	NA	NA	NA	M+0	NA	NA	NA	FALSE	NA	NA	NA	NA	NA	NA	M+0	NA	NA	NA	TRUE	NA	NA	NA	986584	NA	NA	1	1	1
766.538	371.147	Phosphatidylethanolamine PE(18:0/20:4)	parent	[M-H]-	M+0	PE(16:0_22:4)	parent	[M-H]-	M+0	766.539	766.539	1.25656	TRUE	6 of 12	0.637912	Lipids/NEG	PC(16:0_20:4)	fragment	[M-CH3]-	M+0	840.576	766.539	1.23047	FALSE	8 of 14	0.642713	Lipids/NEG	1.19691e+06	2	5	1	1	1
742.539	425.4	Phosphatidylethanolamine PE(18:0/18:2)	parent	[M-H]-	M+0	PE(18:0_18:2)	parent	[M-H]-	M+0	742.539	742.539	0.161608	TRUE	6 of 12	0.6325	Lipids/NEG	PE(18:0_18:2)	parent	[M-H]-	M+0	742.539	742.539	0.161608	FALSE	5 of 12	0.7325	Lipids/NEG	874819	1	1	1	1	1
750.543	428.275	Phosphatidylethanolamine PE(P-18:0/20:4)	parent	[M-H]-	M+0	Plasmenyl-PE(P-16:0/22:4)	parent	[M-H]-	M+0	750.544	750.544	1.80629	FALSE	3 of 9	0.396453	Lipids/NEG	Plasmenyl-PE(P-18:0/20:4)	parent	[M-H]-	M+0	750.544	750.544	1.80629	FALSE	2 of 9	0.392882	Lipids/NEG	186146	1	1	1	1	1
726.544	412.883	Phosphatidylethanolamine PE(P-18:0/18:2)	parent	[M-H]-	M+0	Plasmenyl-PE(P-18:0/18:2)	parent	[M-H]-	M+0	726.544	726.544	1.08555	TRUE	2 of 9	0.576667	Lipids/NEG	Plasmenyl-PC(P-16:0/18:2)	fragment	[M-CH3]-	M+0	800.581	726.544	1.04426	FALSE	1 of 12	0.591308	Lipids/NEG	22780.7	1	1	1	1	1
769.623	448.8	Sphingomyelin SM(d18:2/22:0)	parent	[M-CH3]-	M+0	SM(d16:1/24:1)	fragment	[M-CH3]-	M+0	843.66	769.618	5.84702	TRUE	3 of 4	0.360514	Lipids/NEG	SM(d16:1/24:1)+H2PO4	fragment	[M-CH3]-	M+0	881.616	769.618	5.84702	TRUE	2 of 4	0.285514	Lipids/NEG	413991	2	2	1	1	1
770.627	448.8	Sphingomyelin SM(d18:2/22:0)	parent	[M-CH3]-	M+1	SM(d16:1/24:1)	fragment	[M-CH3]-	M+1	843.66	769.618	7.01642	TRUE	3 of 4	0.346261	Lipids/NEG	SM(d16:1/24:1)+H2PO4	fragment	[M-CH3]-	M+1	881.616	769.618	7.01642	TRUE	2 of 4	0.171261	Lipids/NEG	221945	2	2	1	1	1
843.659	448.8	Sphingomyelin SM(d18:2/22:0)	parent	[M+CH3COO]-	M+0	SM(d16:1/24:1)	parent	[M+CH3COO]-	M+0	843.66	843.66	0.412489	TRUE	3 of 4	0.775	Lipids/NEG	SM(d22:1/18:1)	parent	[M+CH3COO]-	M+0	843.66	843.66	0.412489	FALSE	2 of 4	0.65	Lipids/NEG	139317	1	2	1	1	1
871.689	475.2	Sphingomyelin SM(d18:1/24:1)	parent	[M+CH3COO]-	M+0	SM(d24:1/18:1)	parent	[M+CH3COO]-	M+0	871.691	871.691	2.12002	TRUE	3 of 4	0.460847	Lipids/NEG	SM(d24:1/18:1)	parent	[M+CH3COO]-	M+0	871.691	871.691	2.12002	FALSE	2 of 4	0.385847	Lipids/NEG	192772	3	3	1	1	1
872.693	475.967	Sphingomyelin SM(d18:1/24:1)	parent	[M+CH3COO]-	M+1	SM(d24:1/18:1)	parent	[M+CH3COO]-	M+1	871.691	871.691	1.90435	TRUE	3 of 4	0.487557	Lipids/NEG	SM(d24:1/18:1)	parent	[M+CH3COO]-	M+1	871.691	871.691	1.90435	FALSE	2 of 4	0.412557	Lipids/NEG	107664	3	3	1	1	1
797.653	475.716	Sphingomyelin SM(d18:1/24:1)	parent	[M-CH3]-	M+0	SM(d17:2/25:0)	fragment	[M-CH3]-	M+0	909.647	797.65	4.45407	FALSE	3 of 4	0.287257	Lipids/NEG	SM(d17:2/25:0)+H2PO4	fragment	[M-CH3]-	M+0	909.647	797.65	4.45407	FALSE	2 of 4	0.212257	Lipids/NEG	666302	1	1	1	1	1
909.647	475.2	Sphingomyelin SM(d18:1/24:1)	parent	[M+H2PO4]-	M+0	SM(d17:2/25:0)	parent	[M+H2PO4]-	M+0	909.647	909.647	0.238554	FALSE	3 of 4	0.675	Lipids/NEG	SM(d24:1/18:1)+H2PO4	parent	[M+H2PO4]-	M+0	909.647	909.647	0.238554	FALSE	3 of 4	0.675	Lipids/NEG	517872	1	2	1	1	1
771.637	477.276	Sphingomyelin SM(40:1)	parent	[M-CH3]-	M+0	SM(d14:1/26:0)	fragment	[M-CH3]-	M+0	883.631	771.634	4.32496	FALSE	3 of 4	0.290608	Lipids/NEG	SM(d14:1/26:0)+H2PO4	fragment	[M-CH3]-	M+0	883.631	771.634	4.32496	TRUE	2 of 4	0.315608	Lipids/NEG	500015	1	1	1	1	1
772.641	480	Sphingomyelin SM(40:1)	parent	[M-CH3]-	M+1	NA	NA	NA	M+1	NA	NA	NA	FALSE	NA	NA	NA	CerP(d19:0/26:0)	parent	[M-H]-	M+0	772.659	772.659	22.5573	TRUE	2 of 6	0.359666	Lipids/NEG	121089	NA	INC	1	0	1
773.646	477.58	Sphingomyelin SM(40:1)	parent	[M-CH3]-	M+2	NA	NA	NA	M+0	NA	NA	NA	TRUE	NA	NA	NA	CerP(d19:0/26:0)	parent	[M-H]-	M+1	772.659	772.659	21.4226	TRUE	2 of 6	0.36084	Lipids/NEG	88802.6	NA	INC	0	0	1
845.674	477.083	Sphingomyelin SM(40:1)	parent	[M+CH3COO]-	M+0	SM(d14:1/26:0)	parent	[M+CH3COO]-	M+0	845.675	845.675	1.89364	FALSE	2 of 4	0.414042	Lipids/NEG	SM(d14:1/26:0)	parent	[M+CH3COO]-	M+0	845.675	845.675	1.89364	FALSE	1 of 4	0.339042	Lipids/NEG	156563	1	1	1	1	1
883.631	480	Sphingomyelin SM(40:1)	parent	[M+H2PO4]-	M+0	NA	NA	NA	M+0	NA	NA	NA	TRUE	NA	NA	NA	SM(d14:1/26:0)+H2PO4	parent	[M+H2PO4]-	M+0	883.631	883.631	0.433439	TRUE	2 of 4	0.7	Lipids/NEG	123907	NA	1	1	1	1
884.634	477.131	Sphingomyelin SM(40:1)	parent	[M+H2PO4]-	M+1	SM(d14:1/26:0)	parent	[M+H2PO4]-	M+1	883.631	883.631	1.06764	FALSE	3 of 4	0.643322	Lipids/NEG	SM(d22:0/18:1)+H2PO4	parent	[M+H2PO4]-	M+1	883.631	883.631	1.06764	TRUE	3 of 4	0.743322	Lipids/NEG	226466	1	1	1	1	1
885.638	477.203	Sphingomyelin SM(40:1)	parent	[M+H2PO4]-	M+2	PC(17:1_22:2)	parent	[M+CH3COO]-	M+1	884.639	884.639	4.54866	FALSE	2 of 14	0.114468	Lipids/NEG	PC(17:1_22:2)	parent	[M+CH3COO]-	M+1	884.639	884.639	4.54866	TRUE	2 of 14	0.116741	Lipids/NEG	67555.6	INC	INC	0	0	1
797.654	487.2	Sphingomyelin SM(d18:2/24:0)	parent	[M-CH3]-	M+0	SM(d17:2/25:0)	fragment	[M-CH3]-	M+0	909.647	797.65	4.88934	TRUE	2 of 4	0.202263	Lipids/NEG	SM(d17:2/25:0)+H2PO4	fragment	[M-CH3]-	M+0	909.647	797.65	4.88934	FALSE	2 of 4	0.202263	Lipids/NEG	191738	2	2	1	1	1
871.688	486.998	Sphingomyelin SM(d18:2/24:0)	parent	[M+CH3COO]-	M+0	SM(d18:2/24:0)	parent	[M+CH3COO]-	M+0	871.691	871.691	3.67425	TRUE	1 of 4	0.286082	Lipids/NEG	SM(d18:1/24:1)	parent	[M+CH3COO]-	M+0	871.691	871.691	3.78897	FALSE	2 of 4	0.281962	Lipids/NEG	67150.6	1	2	1	1	1
909.646	487.2	Sphingomyelin SM(d18:2/24:0)	parent	[M+H2PO4]-	M+0	SM(d17:2/25:0)	parent	[M+H2PO4]-	M+0	909.647	909.647	0.678286	TRUE	2 of 4	0.7	Lipids/NEG	SM(d17:2/25:0)+H2PO4	parent	[M+H2PO4]-	M+0	909.647	909.647	0.678286	TRUE	2 of 4	0.625	Lipids/NEG	140196	1	1	1	1	1
1029.61	487.2	Sphingomyelin SM(d18:2/24:0)	parent	[M+2H2PO4+Na]-	M+0	NA	NA	NA	M+0	NA	NA	NA	TRUE	NA	NA	NA	NA	NA	NA	M+0	NA	NA	NA	FALSE	NA	NA	NA	60156.4	NA	NA	1	1	1
873.705	513	Sphingomyelin SM(d18:1/24:0)	parent	[M+CH3COO]-	M+0	SM(d16:1/26:0)	parent	[M+CH3COO]-	M+0	873.707	873.707	1.91953	TRUE	2 of 4	0.410481	Lipids/NEG	SM(d18:0/24:1)	parent	[M+CH3COO]-	M+0	873.707	873.707	1.91953	TRUE	3 of 4	0.535481	Lipids/NEG	130424	1	2	1	1	1
874.709	513.142	Sphingomyelin SM(d18:1/24:0)	parent	[M+CH3COO]-	M+1	SM(d16:1/26:0)	parent	[M+CH3COO]-	M+1	873.707	873.707	1.33924	TRUE	2 of 4	0.523346	Lipids/NEG	SM(d18:0/24:1)	parent	[M+CH3COO]-	M+1	873.707	873.707	1.33924	FALSE	4 of 4	0.623346	Lipids/NEG	69022.8	1	2	1	1	1
799.67	513	Sphingomyelin SM(d18:1/24:0)	parent	[M-CH3]-	M+0	SM(d16:1/26:0)	fragment	[M-CH3]-	M+0	911.662	799.665	5.87743	TRUE	3 of 4	0.260071	Lipids/NEG	SM(d18:0/24:1)	fragment	[M-CH3]-	M+0	873.707	799.665	5.87743	FALSE	3 of 4	0.260071	Lipids/NEG	493451	1	2	1	1	1
911.662	513	Sphingomyelin SM(d18:1/24:0)	parent	[M+H2PO4]-	M+0	SM(d16:1/26:0)	parent	[M+H2PO4]-	M+0	911.662	911.662	0.457406	TRUE	3 of 4	0.675	Lipids/NEG	SM(d18:0/24:1)+H2PO4	parent	[M+H2PO4]-	M+0	911.662	911.662	0.457406	TRUE	3 of 4	0.775	Lipids/NEG	322569	1	2	1	1	1
912.663	512.652	Sphingomyelin SM(d18:1/24:0)	parent	[M+H2PO4]-	M+1	SM(d16:1/26:0)	parent	[M+H2PO4]-	M+1	911.662	911.662	3.105	TRUE	3 of 4	0.336031	Lipids/NEG	SM(d18:0/24:1)+H2PO4	parent	[M+H2PO4]-	M+1	911.662	911.662	3.105	TRUE	3 of 4	0.436031	Lipids/NEG	178713	1	2	1	1	1
913.668	513.222	Sphingomyelin SM(d18:1/24:0)	parent	[M+H2PO4]-	M+2	PC(17:2_24:1)	parent	[M+CH3COO]-	M+1	912.67	912.67	6.43435	TRUE	2 of 14	0.0822534	Lipids/NEG	PC(17:2_24:1)	parent	[M+CH3COO]-	M+1	912.67	912.67	6.43435	TRUE	4 of 14	0.234526	Lipids/NEG	53662.7	INC	INC	1	0	1
648.629	547.467	Ceramide Cer(d18:1/24:0)	parent	[M-H]-	M+0	Cer(d18:1/24:0)	fragment	[M-H]-	M+0	708.651	648.63	1.4358	TRUE	5 of 6	0.829488	Lipids/NEG	Cer(d18:1/24:0)	fragment	[M-H]-	M+0	708.651	648.63	1.4358	TRUE	5 of 6	0.816988	Lipids/NEG	420494	1	1	1	1	1
649.633	547.69	Ceramide Cer(d18:1/24:0)	parent	[M-H]-	M+1	Cer(d18:1/24:0)	fragment	[M-H]-	M+1	708.651	648.63	0.332856	TRUE	5 of 6	0.98125	Lipids/NEG	Cer(d18:1/24:0)	fragment	[M-H]-	M+1	708.651	648.63	0.332856	TRUE	5 of 6	0.96875	Lipids/NEG	211143	1	1	1	1	1
684.606	547.689	Ceramide Cer(d18:1/24:0)	parent	[M+Cl]-	M+0	Cer(d18:1/24:0)	parent	[M+Cl]-	M+0	684.607	684.607	0.960114	TRUE	5 of 6	0.98125	Lipids/NEG	Cer(d18:1/24:0)	parent	[M+Cl]-	M+0	684.607	684.607	0.960114	FALSE	5 of 6	0.74375	Lipids/NEG	73692.9	1	1	1	1	1
708.651	547.706	Ceramide Cer(d18:1/24:0)	parent	[M+CH3COO]-	M+0	Cer(d18:1/24:0)	parent	[M+CH3COO]-	M+0	708.651	708.651	0.50462	TRUE	5 of 6	0.98125	Lipids/NEG	Cer(d18:1/24:0)	parent	[M+CH3COO]-	M+0	708.651	708.651	0.50462	FALSE	5 of 6	0.74375	Lipids/NEG	87228.9	1	1	1	1	1

## Sheet: HILIC+
Features		Manual annotations				MetaboAnnotatoR annotations - QC sample											MetaboAnnotatoR annotations - RAMClustR object											Other data
feature.mz	feature.rt	Metabolite	Ion type	Adduct	isotopologue	metabolite	feature.type	ion.type	isotopologue	mz.metabolite	matched.mz	mz.error	pseudoMSMS	fraction	score	library	metabolite	feature.type	ion.type	isotopologue	mz.metabolite	matched.mz	mz.error	pseudoMSMS	fraction	score	library	feature intensity	iQC_sample_correct_result_rank	RC_correct_result_rank	correct_isotope_iQC	correct_isotope_RC	reference_in_libraries
170.093	366.326	3-Methylhistidine	parent	[M+H]+	M+0	1-Methylhistidine	parent	[M+H]+	M+0	170.092	170.092	2.20762	TRUE	4 of 9	0.459822	Metabolites/POS	1-Methylhistidine	parent	[M+H]+	M+0	170.092	170.092	2.20762	FALSE	8 of 9	0.472322	Metabolites/POS	23006.1	2	2	1	1	1
152.063	35.876	Acetaminophen	parent	[M+H]+	M+0	NA	NA	NA	M+0	NA	NA	NA	TRUE	NA	NA	NA	NA	NA	NA	M+0	NA	NA	NA	FALSE	NA	NA	NA	13974.9	NA	NA	1	1	1
204.124	299.76	Acetylcarnitine	parent	[M+H]+	M+0	CAR(2:0)	parent	[M+H]+	M+0	204.123	204.123	4.68392	TRUE	4 of 5	0.590082	Lipids/POS	CAR(2:0)	parent	[M+H]+	M+0	204.123	204.123	4.68392	FALSE	4 of 5	0.348415	Lipids/POS	1.99741e+06	1	1	1	1	1
205.127	299.908	Acetylcarnitine	parent	[M+H]+	M+1	CAR(2:0)	parent	[M+H]+	M+1	204.123	204.123	2.8953	TRUE	4 of 5	0.656027	Lipids/POS	CAR(2:0)	parent	[M+H]+	M+1	204.123	204.123	2.8953	TRUE	4 of 5	0.543527	Lipids/POS	202291	1	1	1	1	1
316.249	238.132	Acylcarnitine (10:0) - Decanoylcarnitine	parent	[M+H]+	M+0	CAR(10:0)	parent	[M+H]+	M+0	316.248	316.248	2.38736	TRUE	4 of 5	0.58027	Lipids/POS	CAR(10:0)	parent	[M+H]+	M+0	316.248	316.248	2.38736	TRUE	5 of 5	0.58027	Lipids/POS	159110	1	1	1	1	1
317.252	238.048	Acylcarnitine (10:0) - Decanoylcarnitine	parent	[M+H]+	M+1	CAR(10:0)	parent	[M+H]+	M+1	316.248	316.248	1.75937	TRUE	4 of 5	0.655025	Lipids/POS	CAR(10:0)	parent	[M+H]+	M+1	316.248	316.248	1.75937	TRUE	5 of 5	0.655025	Lipids/POS	30922	1	1	1	1	1
312.217	244.291	Acylcarnitine (10:2) Decadienoylcarnitine	parent	[M+H]+	M+0	CAR(10:2)	parent	[M+H]+	M+0	312.217	312.217	1.08098	TRUE	5 of 5	0.712544	Lipids/POS	MG(13:0)	parent	[M+Na]+	M+1	311.219	311.219	17.3594	TRUE	3 of 4	0.278803	Lipids/POS	81792.8	1	INC	1	1	1
310.202	247.006	Acylcarnitine (10:3) Decatrienoylcarnitine	parent	[M+H]+	M+0	CAR(10:3)	parent	[M+H]+	M+0	310.201	310.201	2.80204	TRUE	5 of 5	0.565941	Lipids/POS	CAR(10:3)	parent	[M+H]+	M+0	310.201	310.201	2.80204	TRUE	5 of 5	0.670108	Lipids/POS	414364	1	1	1	1	1
311.205	247.049	Acylcarnitine (10:3) Decatrienoylcarnitine	parent	[M+H]+	M+1	NA	NA	NA	M+0	NA	NA	NA	TRUE	NA	NA	NA	CAR(10:3)	parent	[M+H]+	M+1	310.201	310.201	1.76724	TRUE	5 of 5	0.774594	Lipids/POS	83878.6	NA	1	0	1	1
344.281	231.915	Acylcarnitine (12:0) - Dodecanoylcarnitine	parent	[M+H]+	M+0	CAR(12:0)	parent	[M+H]+	M+0	344.28	344.28	4.25612	TRUE	4 of 5	0.479978	Lipids/POS	CAR(12:0)	parent	[M+H]+	M+0	344.28	344.28	4.25612	TRUE	5 of 5	0.488311	Lipids/POS	114180	1	1	1	1	1
366.264	231.482	Acylcarnitine (12:0) - Dodecanoylcarnitine	parent	[M+Na]+	M+0	NA	NA	NA	M+0	NA	NA	NA	TRUE	NA	NA	NA	NA	NA	NA	M+0	NA	NA	NA	TRUE	NA	NA	NA	20945.4	NA	NA	1	1	1
372.31	227.27	Acylcarnitine (14:0) - Tetradecanoylcarnitine	parent	[M+H]+	M+0	CAR(14:0)	parent	[M+H]+	M+0	372.311	372.311	1.59061	TRUE	5 of 5	0.693512	Lipids/POS	CAR(14:0)	parent	[M+H]+	M+0	372.311	372.311	1.59061	TRUE	5 of 5	0.676845	Lipids/POS	156039	1	1	1	1	1
394.295	226.159	Acylcarnitine (14:0) - Tetradecanoylcarnitine	parent	[M+Na]+	M+0	MG(20:5)	parent	[M+NH4]+	M+0	394.295	394.295	0.529299	TRUE	2 of 5	0.725	Lipids/POS	MG(20:5)	parent	[M+NH4]+	M+0	394.295	394.295	0.529299	TRUE	4 of 5	0.75	Lipids/POS	31605.8	NA	INC	1	1	1
395.298	226.242	Acylcarnitine (14:0) - Tetradecanoylcarnitine	parent	[M+Na]+	M+1	NA	NA	NA	M+0	NA	NA	NA	TRUE	NA	NA	NA	MG(20:5)	parent	[M+NH4]+	M+1	394.295	394.295	0.7502	TRUE	5 of 5	0.825	Lipids/POS	1073.51	NA	INC	1	1	1
370.296	227.273	Acylcarnitine (14:1) Myristoleoylcarnitine	parent	[M+H]+	M+0	CAR(14:1)	parent	[M+H]+	M+0	370.295	370.295	0.985159	TRUE	5 of 5	0.991667	Lipids/POS	CAR(14:1)	parent	[M+H]+	M+0	370.295	370.295	0.985159	TRUE	5 of 5	0.8625	Lipids/POS	528673	1	1	1	1	1
371.299	227.256	Acylcarnitine (14:1) Myristoleoylcarnitine	parent	[M+H]+	M+1	CAR(14:1)	parent	[M+H]+	M+1	370.295	370.295	0.535518	TRUE	5 of 5	0.991667	Lipids/POS	CAR(14:1)	parent	[M+H]+	M+1	370.295	370.295	0.535518	TRUE	5 of 5	0.8625	Lipids/POS	126048	1	1	1	1	1
368.28	229.331	Acylcarnitine (14:2) - Tetradecadiencarnitine	parent	[M+H]+	M+0	CAR(14:2)	parent	[M+H]+	M+0	368.28	368.28	1.18714	TRUE	5 of 5	0.792014	Lipids/POS	CAR(14:2)	parent	[M+H]+	M+0	368.28	368.28	1.18714	TRUE	5 of 5	0.78368	Lipids/POS	310389	1	1	1	1	1
369.283	229.304	Acylcarnitine (14:2) - Tetradecadiencarnitine	parent	[M+H]+	M+1	NA	NA	NA	M+0	NA	NA	NA	TRUE	NA	NA	NA	CAR(14:2)	parent	[M+H]+	M+1	368.28	368.28	0.56343	TRUE	5 of 5	0.8625	Lipids/POS	75269.9	NA	1	0	1	1
400.343	223.265	Acylcarnitine (16:0) Palmitoylcarnitine	parent	[M+H]+	M+0	CAR(16:0)	parent	[M+H]+	M+0	400.342	400.342	1.08507	TRUE	5 of 5	0.839966	Lipids/POS	CAR(16:0)	parent	[M+H]+	M+0	400.342	400.342	1.08507	FALSE	5 of 5	0.710799	Lipids/POS	508904	1	1	1	1	1
401.346	223.312	Acylcarnitine (16:0) Palmitoylcarnitine	parent	[M+H]+	M+1	CAR(16:0)	parent	[M+H]+	M+1	400.342	400.342	0.649444	TRUE	5 of 5	0.879167	Lipids/POS	CAR(16:0)	parent	[M+H]+	M+1	400.342	400.342	0.649444	FALSE	5 of 5	0.75	Lipids/POS	132144	1	1	1	1	1
402.348	223.344	Acylcarnitine (16:0) Palmitoylcarnitine	parent	[M+H]+	M+2	NA	NA	NA	M+1	NA	NA	NA	TRUE	NA	NA	NA	NA	NA	NA	M+1	NA	NA	NA	TRUE	NA	NA	NA	22187.6	NA	NA	0	0	1
422.326	223.38	Acylcarnitine (16:0) Palmitoylcarnitine	parent	[M+Na]+	M+0	MG(22:5)	parent	[M+NH4]+	M+0	422.327	422.327	2.26058	TRUE	1 of 5	0.296182	Lipids/POS	MG(22:5)	parent	[M+NH4]+	M+0	422.327	422.327	2.26058	TRUE	5 of 5	0.546182	Lipids/POS	130954	1	INC	1	1	1
398.327	224.001	Acylcarnitine (16:1) Hexadecenoylcarnitine	parent	[M+H]+	M+0	CAR(16:1)	parent	[M+H]+	M+0	398.327	398.327	0.827461	TRUE	5 of 5	0.879167	Lipids/POS	CAR(16:1)	parent	[M+H]+	M+0	398.327	398.327	0.827461	TRUE	5 of 5	0.8625	Lipids/POS	224218	1	1	1	1	1
428.372	219.784	Acylcarnitine (18:0) - Stearoylcarnitine	parent	[M+H]+	M+0	CAR(18:0)	parent	[M+H]+	M+0	428.373	428.373	3.15427	TRUE	5 of 5	0.537682	Lipids/POS	NA	NA	NA	M+1	NA	NA	NA	FALSE	NA	NA	NA	195276	1	NA	1	0	1
429.376	219.765	Acylcarnitine (18:0) - Stearoylcarnitine	parent	[M+H]+	M+1	CAR(18:0)	parent	[M+H]+	M+1	428.373	428.373	1.41045	TRUE	5 of 5	0.733663	Lipids/POS	CAR(18:0)	parent	[M+H]+	M+1	428.373	428.373	1.41045	TRUE	5 of 5	0.612829	Lipids/POS	48500.7	1	1	1	1	1
426.358	220.408	Acylcarnitine (18:1) Oleoylcarnitine	parent	[M+H]+	M+0	CAR(18:1)	parent	[M+H]+	M+0	426.358	426.358	0.948264	TRUE	5 of 5	0.879167	Lipids/POS	CAR(18:1)	parent	[M+H]+	M+0	426.358	426.358	0.948264	FALSE	5 of 5	0.75	Lipids/POS	1.0854e+06	1	1	1	1	1
427.362	220.385	Acylcarnitine (18:1) Oleoylcarnitine	parent	[M+H]+	M+1	CAR(18:1)	parent	[M+H]+	M+1	426.358	426.358	1.16944	TRUE	5 of 5	0.806722	Lipids/POS	CAR(18:1)	parent	[M+H]+	M+1	426.358	426.358	1.16944	FALSE	5 of 5	0.677555	Lipids/POS	297187	1	1	1	1	1
424.343	222.119	Acylcarnitine (18:2) Linoleoylcarnitine	parent	[M+H]+	M+0	CAR(18:2)	parent	[M+H]+	M+0	424.342	424.342	1.41843	TRUE	5 of 5	0.715003	Lipids/POS	CAR(18:2)	parent	[M+H]+	M+0	424.342	424.342	1.41843	FALSE	5 of 5	0.602503	Lipids/POS	660843	1	1	1	1	1
425.346	222.163	Acylcarnitine (18:2) Linoleoylcarnitine	parent	[M+H]+	M+1	CAR(18:2)	parent	[M+H]+	M+1	424.342	424.342	1.23956	TRUE	5 of 5	0.765868	Lipids/POS	CAR(18:2)	parent	[M+H]+	M+1	424.342	424.342	1.23956	FALSE	5 of 5	0.653368	Lipids/POS	185597	1	1	1	1	1
446.325	221.948	Acylcarnitine (18:2) Linoleoylcarnitine	parent	[M+Na]+	M+0	NA	NA	NA	M+0	NA	NA	NA	TRUE	NA	NA	NA	NA	NA	NA	M+0	NA	NA	NA	TRUE	NA	NA	NA	77377.4	NA	NA	1	1	1
454.389	217.321	Acylcarnitine (20:1)	parent	[M+H]+	M+0	NA	NA	NA	M+0	NA	NA	NA	TRUE	NA	NA	NA	NA	NA	NA	M+0	NA	NA	NA	TRUE	NA	NA	NA	38529.4	NA	NA	1	1	0
450.357	219.421	Acylcarnitine (20:3)	parent	[M+H]+	M+0	NA	NA	NA	M+0	NA	NA	NA	TRUE	NA	NA	NA	NA	NA	NA	M+0	NA	NA	NA	TRUE	NA	NA	NA	67677.6	NA	NA	1	1	0
232.155	273.262	Acylcarnitine (4:0) - Butyrylcarnitine	parent	[M+H]+	M+0	CAR(4:0)	parent	[M+H]+	M+0	232.154	232.154	1.67087	TRUE	2 of 5	0.540912	Lipids/POS	CAR(4:0)	parent	[M+H]+	M+0	232.154	232.154	1.67087	TRUE	4 of 5	0.653412	Lipids/POS	103366	1	1	1	1	1
246.171	264.657	Acylcarnitine (5:0) - Isovalerylcarnitine	parent	[M+H]+	M+0	CAR(5:0)	parent	[M+H]+	M+0	246.17	246.17	2.69935	TRUE	3 of 5	0.426897	Lipids/POS	CAR(5:0)	parent	[M+H]+	M+0	246.17	246.17	2.69935	TRUE	4 of 5	0.54773	Lipids/POS	100805	1	1	1	1	1
260.186	257.017	Acylcarnitine (6:0) - Hexanoylcarnitine	parent	[M+H]+	M+0	CAR(6:0)	parent	[M+H]+	M+0	260.186	260.186	2.53472	TRUE	3 of 5	0.543094	Lipids/POS	CAR(6:0)	parent	[M+H]+	M+0	260.186	260.186	2.53472	TRUE	4 of 5	0.551427	Lipids/POS	71496.6	1	1	1	1	1
288.218	246.143	Acylcarnitine (8:0) - Octanoylcarnitine	parent	[M+H]+	M+0	CAR(8:0)	parent	[M+H]+	M+0	288.217	288.217	3.14415	TRUE	5 of 5	0.417359	Lipids/POS	CAR(8:0)	parent	[M+H]+	M+0	288.217	288.217	3.14415	FALSE	4 of 5	0.400692	Lipids/POS	403064	1	1	1	1	1
289.221	246.232	Acylcarnitine (8:0) - Octanoylcarnitine	parent	[M+H]+	M+0	CAR(8:0)	parent	[M+H]+	M+1	288.217	288.217	2.22124	TRUE	5 of 5	0.483433	Lipids/POS	CAR(8:0)	parent	[M+H]+	M+1	288.217	288.217	2.22124	TRUE	4 of 5	0.4751	Lipids/POS	70543.4	1	1	0	0	1
286.202	251.13	Acylcarnitine (8:1) Octenoylcarnitine	parent	[M+H]+	M+0	CAR(8:1)	parent	[M+H]+	M+0	286.201	286.201	3.47516	TRUE	3 of 5	0.602211	Lipids/POS	CAR(8:1)	parent	[M+H]+	M+0	286.201	286.201	3.47516	TRUE	5 of 5	0.514711	Lipids/POS	619034	1	1	1	1	1
287.205	251.174	Acylcarnitine (8:1) Octenoylcarnitine	parent	[M+H]+	M+1	CAR(8:1)	parent	[M+H]+	M+1	286.201	286.201	2.3155	TRUE	3 of 5	0.56177	Lipids/POS	CAR(8:1)	parent	[M+H]+	M+1	286.201	286.201	2.3155	TRUE	5 of 5	0.58677	Lipids/POS	109810	1	1	1	1	1
134.019	269.4	Alanine	parent	[M+2Na-H]+	M+0	NA	NA	NA	M+0	NA	NA	NA	TRUE	NA	NA	NA	NA	NA	NA	M+0	NA	NA	NA	TRUE	NA	NA	NA	28398.7	NA	NA	1	1	0
118.087	278.147	Betaine	parent	[M+H]+	M+0	NA	NA	NA	M+0	NA	NA	NA	TRUE	NA	NA	NA	Betaine	parent	[M+H]+	M+0	118.086	118.086	9.0433	FALSE	2 of 3	0.221956	Metabolites/POS	395355	NA	1	1	1	1
583.256	41.082	Biliverdin	parent	[M+H]+	M+0	Biliverdin	parent	[M+H]+	M+0	583.256	583.256	0.55996	TRUE	5 of 38	0.505	Metabolites/POS	Biliverdin	parent	[M+H]+	M+0	583.256	583.256	0.55996	FALSE	38 of 38	0.75	Metabolites/POS	17943.8	1	1	1	1	1
585.27	36.6	Bilirubin	parent	[M+H]+	M+0	Bilirubin	parent	[M+H]+	M+0	585.271	585.271	2.05034	TRUE	26 of 91	0.276484	Metabolites/POS	Bilirubin	parent	[M+H]+	M+0	585.271	585.271	2.05034	TRUE	91 of 91	0.519777	Metabolites/POS	183853	1	1	1	1	1
607.251	36.6	Bilirubin	parent	[M+Na]+	M+0	NA	NA	NA	M+0	NA	NA	NA	TRUE	NA	NA	NA	NA	NA	NA	M+0	NA	NA	NA	FALSE	NA	NA	NA	305530	NA	NA	1	1	1
195.089	47.862	Caffeine	parent	[M+H]+	M+0	Caffeine	parent	[M+H]+	M+0	195.088	195.088	5.21096	TRUE	2 of 2	0.595952	Metabolites/POS	Caffeine	parent	[M+H]+	M+0	195.088	195.088	5.21096	FALSE	2 of 2	0.345952	Metabolites/POS	1.09317e+06	1	1	1	1	1
162.114	313.49	Carnitine	parent	[M+H]+	M+0	Carnitine	parent	[M+H]+	M+0	162.113	162.113	10.0423	TRUE	5 of 5	0.499789	Metabolites/POS	Carnitine	parent	[M+H]+	M+0	162.113	162.113	10.0423	FALSE	5 of 5	0.299789	Metabolites/POS	5.38437e+06	1	1	1	1	1
630.617	37.8	Ceramide Cer(d18:1/24:1) and Ceramide Cer(d18:2/24:0)	parent	[M+H-H2O]+	M+0	NA	NA	NA	M+0	NA	NA	NA	TRUE	NA	NA	NA	Cer(d18:2/24:0)	fragment	[M+H-H2O]+	M+0	648.629	630.618	2.69577	FALSE	5 of 5	0.435475	Lipids/POS	13588.3	NA	1	1	1	1
104.138	228.711	Choline	parent	[M]+	M+0	NA	NA	NA	M+0	NA	NA	NA	TRUE	NA	NA	NA	NA	NA	NA	M+0	NA	NA	NA	FALSE	NA	NA	NA	2007.8	NA	NA	1	1	1
363.216	42.6	Cortisol	parent	[M+H]+	M+0	Cortisol	parent	[M+H]+	M+0	363.217	363.217	1.10127	TRUE	45 of 141	0.914812	Metabolites/POS	Cortisol	parent	[M+H]+	M+0	363.217	363.217	1.10127	TRUE	130 of 141	0.927222	Metabolites/POS	70374.9	1	1	1	1	1
177.103	81	Cotinine	parent	[M+H]+	M+0	Cotinine	parent	[M+H]+	M+0	177.102	177.102	5.08179	TRUE	4 of 8	0.548391	Metabolites/POS	Cotinine	parent	[M+H]+	M+0	177.102	177.102	5.08179	FALSE	8 of 8	0.348391	Metabolites/POS	172070	1	1	1	1	1
132.078	300.005	Creatine	parent	[M+H]+	M+0	NA	NA	NA	M+0	NA	NA	NA	FALSE	NA	NA	NA	Creatine	parent	[M+H]+	M+0	132.077	132.077	7.25709	TRUE	3 of 6	0.525148	Metabolites/POS	151.115	NA	1	1	1	1
176.041	302.983	Creatine	parent	[M+2Na-H]+	M+0	NA	NA	NA	M+0	NA	NA	NA	TRUE	NA	NA	NA	NA	NA	NA	M+0	NA	NA	NA	FALSE	NA	NA	NA	16472.9	NA	NA	1	1	0
154.06	302.642	Creatine	parent	[M+Na]+	M+0	NA	NA	NA	M+0	NA	NA	NA	TRUE	NA	NA	NA	NA	NA	NA	M+0	NA	NA	NA	FALSE	NA	NA	NA	35670.7	NA	NA	1	1	0
114.067	145.909	Creatinine	parent	[M+H]+	M+0	Creatinine	parent	[M+H]+	M+0	114.066	114.066	10.4263	TRUE	3 of 4	0.522956	Metabolites/POS	Creatinine	parent	[M+H]+	M+0	114.066	114.066	10.4263	TRUE	3 of 4	0.514622	Metabolites/POS	1.66442e+06	1	1	1	1	1
136.049	146.242	Creatinine	parent	[M+Na]+	M+0	NA	NA	NA	M+0	NA	NA	NA	TRUE	NA	NA	NA	NA	NA	NA	M+0	NA	NA	NA	FALSE	NA	NA	NA	670975	NA	NA	1	1	0
158.031	144.414	Creatinine	parent	[M+2Na-H]+	M+0	NA	NA	NA	M+0	NA	NA	NA	TRUE	NA	NA	NA	NA	NA	NA	M+0	NA	NA	NA	TRUE	NA	NA	NA	12333.3	NA	NA	1	1	0
227.126	144.353	Creatinine	parent	[2M+H]+	M+0	NA	NA	NA	M+0	NA	NA	NA	TRUE	NA	NA	NA	NA	NA	NA	M+0	NA	NA	NA	TRUE	NA	NA	NA	49602.3	NA	NA	1	1	0
249.108	145.924	Creatinine	parent	[2M+Na]+	M+0	NA	NA	NA	M+0	NA	NA	NA	TRUE	NA	NA	NA	NA	NA	NA	M+0	NA	NA	NA	FALSE	NA	NA	NA	165138	NA	NA	1	1	0
627.534	149.047	Diglyceride DG(38:4) - possibly DG(18:0_20:4_0:0)	parent	[M+H-H2O]+	M+0	NA	NA	NA	M+0	NA	NA	NA	TRUE	NA	NA	NA	TG(60:6) TG(18:2_20:2_22:2)	fragment	[M+H-R3-H2O]+	M+0	980.864	627.535	1.44295	TRUE	7 of 13	0.731512	Lipids/POS	37847.7	NA	2	1	1	1
628.537	149.012	Diglyceride DG(38:4) - possibly DG(18:0_20:4_0:0)	parent	[M+H-H2O]+	M+1	TG(34:0) TG(18:0_8:0_8:0)	parent	[M+NH4]+	M+0	628.551	628.551	22.7145	TRUE	2 of 13	0.0295124	Lipids/POS	TG(60:6) TG(18:2_20:2_22:2)	fragment	[M+H-R3-H2O]+	M+1	980.864	627.535	2.07622	TRUE	7 of 13	0.625822	Lipids/POS	16102.3	INC	2	0	1	1
629.543	148.526	Diglyceride DG(38:4) - possibly DG(18:0_20:4_0:0)	parent	[M+H-H2O]+	M+2	NA	NA	NA	M+0	NA	NA	NA	TRUE	NA	NA	NA	TG(34:0) TG(18:0_8:0_8:0)	parent	[M+NH4]+	M+1	628.551	628.551	17.6549	TRUE	9 of 13	0.125821	Lipids/POS	4419.6	NA	INC	0	0	1
667.526	149.018	Diglyceride DG(38:4) - possibly DG(18:0_20:4_0:0)	parent	[M+Na]+	M+0	DG(38:4) DG(18:0_20:4)	parent	[M+Na]+	M+0	667.527	667.527	1.71963	TRUE	5 of 8	0.424093	Lipids/POS	DG(38:4) DG(18:1_20:3)	parent	[M+Na]+	M+0	667.527	667.527	1.86944	TRUE	7 of 8	0.51746	Lipids/POS	219731	1	1	1	1	1
668.53	148.962	Diglyceride DG(38:4) - possibly DG(18:0_20:4_0:0)	parent	[M+Na]+	M+1	DG(38:4) DG(18:0_20:4)	parent	[M+Na]+	M+1	667.527	667.527	1.41193	TRUE	5 of 8	0.487459	Lipids/POS	DG(38:4) DG(18:1_20:3)	parent	[M+Na]+	M+1	667.527	667.527	1.56174	TRUE	7 of 8	0.570156	Lipids/POS	99845.6	1	1	1	1	1
669.536	149.452	Diglyceride DG(38:4) - possibly DG(18:0_20:4_0:0)	parent	[M+Na]+	M+2	DG(38:3) DG(16:0_22:3)	parent	[M+Na]+	M+0	669.543	669.543	10.8825	TRUE	3 of 8	0.170945	Lipids/POS	DG(39:8) DG(17:2_22:6)	parent	[M+NH4]+	M+1	668.525	668.525	10.9401	FALSE	7 of 10	0.286328	Lipids/POS	15996.8	1	INC	0	0	1
203.053	81.6053	Hexoses (glucose, fructose, mannose)	parent	[M+Na]+	M+0	Fructose	parent	[M+Na]+	M+0	203.053	203.053	4.33925	TRUE	9 of 74	NA	Metabolites/POS	Glucose	parent	[M+Na]+	M+0	203.053	203.053	4.33925	FALSE	97 of 106	0.326023	Metabolites/POS	718507	1	1	1	1	1
383.116	81.0923	Hexoses (glucose, fructose, mannose)	parent	[2M+Na]+	M+0	NA	NA	NA	M+0	NA	NA	NA	TRUE	NA	NA	NA	NA	NA	NA	M+0	NA	NA	NA	TRUE	NA	NA	NA	37221.9	NA	NA	1	1	0
149.019	46.8	Hydroxybutyric acid	parent	[M+2Na-H]+	M+0	NA	NA	NA	M+0	NA	NA	NA	TRUE	NA	NA	NA	NA	NA	NA	M+0	NA	NA	NA	TRUE	NA	NA	NA	22607	NA	NA	1	1	0
137.047	91.4566	Hypoxanthine	parent	[M+H]+	M+0	Hypoxanthine	parent	[M+H]+	M+0	137.046	137.046	5.68128	TRUE	1 of 7	NA	Metabolites/POS	Hypoxanthine	parent	[M+H]+	M+0	137.046	137.046	5.68128	FALSE	5 of 7	0.325508	Metabolites/POS	238687	1	1	1	1	1
175.119	355.39	L-Arginine	parent	[M+H]+	M+0	L-Arginine	parent	[M+H]+	M+0	175.119	175.119	2.26588	TRUE	1 of 17	NA	Metabolites/POS	L-Arginine	parent	[M+H]+	M+0	175.119	175.119	2.26588	TRUE	15 of 17	0.53995	Metabolites/POS	201810	1	1	1	1	1
156.077	372.33	L-Histidine	parent	[M+H]+	M+0	L-Histidine	parent	[M+H]+	M+0	156.077	156.077	0.829078	TRUE	3 of 7	NA	Metabolites/POS	L-Histidine	parent	[M+H]+	M+0	156.077	156.077	0.829078	TRUE	3 of 7	0.96	Metabolites/POS	38676.1	1	1	1	1	1
110.072	373.564	L-Histidine	fragment	[M+H-CO2]+	M+0	NA	NA	NA	M+0	NA	NA	NA	TRUE	NA	NA	NA	L-Histidine	fragment	fragment2	M+0	156.077	110.072	3.95559	TRUE	3 of 7	0.586404	Metabolites/POS	10047.6	NA	1	1	1	1
200.041	373.369	L-Histidine	parent	[M+2Na-H]+	M+0	NA	NA	NA	M+0	NA	NA	NA	TRUE	NA	NA	NA	NA	NA	NA	M+0	NA	NA	NA	TRUE	NA	NA	NA	26332.9	NA	NA	1	1	0
188.071	222.711	L-Tryptophan	fragment	[M+H-NH3]+	M+0	NA	NA	NA	M+0	NA	NA	NA	TRUE	NA	NA	NA	L-Tryptophan	fragment	fragment1	M+0	205.097	188.071	3.02173	TRUE	14 of 15	0.490468	Metabolites/POS	165594	NA	1	1	1	1
205.098	222.622	L-Tryptophan	parent	[M+H]+	M+0	L-Tryptophan	parent	[M+H]+	M+0	205.097	205.097	2.33206	TRUE	12 of 15	NA	Metabolites/POS	L-Tryptophan	parent	[M+H]+	M+0	205.097	205.097	2.33206	TRUE	14 of 15	0.539403	Metabolites/POS	63856.8	1	1	1	1	1
249.062	223.014	L-Tryptophan	parent	[M+2Na-H]+	M+0	NA	NA	NA	M+0	NA	NA	NA	TRUE	NA	NA	NA	NA	NA	NA	M+0	NA	NA	NA	TRUE	NA	NA	NA	139739	NA	NA	1	1	0
147.114	360.355	Lysine	parent	[M+H]+	M+0	NA	NA	NA	M+0	NA	NA	NA	TRUE	NA	NA	NA	NA	NA	NA	M+0	NA	NA	NA	FALSE	NA	NA	NA	4027.3	NA	NA	1	1	1
130.088	360.355	Lysine	fragment	[M+H-NH3]+	M+0	Pipecolic acid	parent	[M+H]+	M+0	130.086	130.086	10.3699	TRUE	1 of 2	NA	Metabolites/POS	Pipecolic acid	parent	[M+H]+	M+0	130.086	130.086	10.3699	FALSE	2 of 2	0.298216	Metabolites/POS	4999.8	INC	1	1	1	1
131.091	362.148	Lysine	fragment	[M+H-NH3]+	M+1	NA	NA	NA	M+0	NA	NA	NA	TRUE	NA	NA	NA	Pipecolic acid	parent	[M+H]+	M+1	130.086	130.086	6.70089	FALSE	2 of 2	0.324617	Metabolites/POS	2503.24	NA	1	0	1	1
191.077	355.8	Lysine	parent	[M+2Na-H]+	M+0	NA	NA	NA	M+0	NA	NA	NA	TRUE	NA	NA	NA	NA	NA	NA	M+0	NA	NA	NA	TRUE	NA	NA	NA	18276.1	NA	NA	1	1	0
84.0826	361.517	Lysine	parent	[fragment]+	M+0	NA	NA	NA	M+0	NA	NA	NA	TRUE	NA	NA	NA	NA	NA	NA	M+0	NA	NA	NA	FALSE	NA	NA	NA	1950.65	NA	NA	1	1	1
482.324	291.6	Lysophosphatidylcholine LPC(0:0/15:0)	parent	[M+H]+	M+0	LPC(15:0)	parent	[M+H]+	M+0	482.324	482.324	0.114031	TRUE	4 of 4	0.9	Lipids/POS	LPC(15:0)	parent	[M+H]+	M+0	482.324	482.324	0.114031	FALSE	4 of 4	0.75	Lipids/POS	601608	1	1	1	1	1
483.334	291.6	Lysophosphatidylcholine LPC(0:0/15:0)	parent	[M+H]+	M+1	NA	NA	NA	M+0	NA	NA	NA	TRUE	NA	NA	NA	LPC(15:0)	parent	[M+H]+	M+1	482.324	482.324	13.1549	FALSE	4 of 4	0.288009	Lipids/POS	4543.85	NA	1	0	1	1
484.328	291.6	Lysophosphatidylcholine LPC(0:0/15:0)	parent	[M+H]+	M+2	NA	NA	NA	M+1	NA	NA	NA	TRUE	NA	NA	NA	NA	NA	NA	M+0	NA	NA	NA	FALSE	NA	NA	NA	28597.5	NA	NA	0	0	1
496.343	296.122	Lysophosphatidylcholine LPC(16:0/0:0)	parent	[M+H]+	M+0	LPC(16:0)	parent	[M+H]+	M+0	496.34	496.34	6.74735	TRUE	4 of 4	0.324103	Lipids/POS	LPC(16:0)	parent	[M+H]+	M+0	496.34	496.34	6.74735	FALSE	4 of 4	0.324103	Lipids/POS	1.86205e+07	1	1	1	1	1
497.345	296.186	Lysophosphatidylcholine LPC(16:0/0:0)	parent	[M+H]+	M+1	NA	NA	NA	M+0	NA	NA	NA	TRUE	NA	NA	NA	LPC(16:0)	parent	[M+H]+	M+1	496.34	496.34	3.1293	FALSE	4 of 4	0.40978	Lipids/POS	8.55618e+06	NA	1	0	1	1
498.347	296.201	Lysophosphatidylcholine LPC(16:0/0:0)	parent	[M+H]+	M+2	NA	NA	NA	M+1	NA	NA	NA	TRUE	NA	NA	NA	NA	NA	NA	M+1	NA	NA	NA	FALSE	NA	NA	NA	2.07858e+06	NA	NA	0	0	1
499.349	296.23	Lysophosphatidylcholine LPC(16:0/0:0)	parent	[M+H]+	M+3	NA	NA	NA	M+1	NA	NA	NA	TRUE	NA	NA	NA	NA	NA	NA	M+1	NA	NA	NA	FALSE	NA	NA	NA	233247	NA	NA	0	0	1
478.331	296.115	Lysophosphatidylcholine LPC(16:0/0:0)	parent	[M+H-H2O]+	M+0	Plasmenyl-LPC(P-16:1)	parent	[M+H]+	M+0	478.329	478.329	2.88169	TRUE	5 of 6	0.648509	Lipids/POS	LPC(16:0)	fragment	[M+H-H2O]+	M+0	496.34	478.329	2.81834	FALSE	4 of 4	0.427409	Lipids/POS	995494	INC	1	1	1	1
479.334	296.148	Lysophosphatidylcholine LPC(16:0/0:0)	parent	[M+H-H2O]+	M+1	Plasmenyl-LPC(P-16:1)	parent	[M+H]+	M+1	478.329	478.329	2.78657	TRUE	5 of 6	0.654432	Lipids/POS	LPC(16:0)	fragment	[M+H-H2O]+	M+1	496.34	478.329	2.72322	FALSE	4 of 4	0.433606	Lipids/POS	262669	INC	1	1	1	1
991.667	296.209	Lysophosphatidylcholine LPC(16:0/0:0)	parent	[2M+H]+	M+0	NA	NA	NA	M+0	NA	NA	NA	TRUE	NA	NA	NA	NA	NA	NA	M+0	NA	NA	NA	FALSE	NA	NA	NA	1.5785e+06	NA	NA	1	1	1
992.671	296.216	Lysophosphatidylcholine LPC(16:0/0:0)	parent	[2M+H]+	M+1	NA	NA	NA	M+1	NA	NA	NA	TRUE	NA	NA	NA	NA	NA	NA	M+1	NA	NA	NA	FALSE	NA	NA	NA	830451	NA	NA	1	1	1
524.372	291.613	Lysophosphatidylcholine LPC(18:0/0:0)	parent	[M+H]+	M+0	LPC(18:0)	parent	[M+H]+	M+0	524.371	524.371	1.81531	FALSE	3 of 4	0.450434	Lipids/POS	LPA(24:0)	parent	[M+H]+	M+1	523.376	523.376	13.6483	FALSE	5 of 5	0.286635	Lipids/POS	207026	1	INC	1	0	1
525.375	291.57	Lysophosphatidylcholine LPC(18:0/0:0)	parent	[M+H]+	M+1	LPC(18:0)	parent	[M+H]+	M+1	524.371	524.371	1.31281	TRUE	4 of 4	0.780863	Lipids/POS	NA	NA	NA	M+0	NA	NA	NA	FALSE	NA	NA	NA	3.99702e+06	1	NA	1	0	1
546.354	291.444	Lysophosphatidylcholine LPC(18:0/0:0)	parent	[M+Na]+	M+0	LPC(20:3)	parent	[M+H]+	M+0	546.355	546.355	3.06047	FALSE	3 of 4	0.338374	Lipids/POS	LPC(18:0)	parent	[M+Na]+	M+0	546.352	546.352	2.37557	FALSE	6 of 6	0.460476	Lipids/POS	65421.8	2	1	1	1	1
522.356	293.103	Lysophosphatidylcholine LPC(18:1/0:0)	parent	[M+H]+	M+0	LPC(18:1)	parent	[M+H]+	M+0	522.355	522.355	1.69157	TRUE	3 of 4	0.670584	Lipids/POS	PC(40:4) PC(18:1_22:3)	fragment	[LPC_tail1]+	M+0	838.632	522.356	1.35655	FALSE	8 of 9	0.558167	Lipids/POS	2.19598e+06	1	2	1	1	1
523.36	293.048	Lysophosphatidylcholine LPC(18:1/0:0)	parent	[M+H]+	M+1	NA	NA	NA	M+0	NA	NA	NA	TRUE	NA	NA	NA	PC(25:3) PC(7:2_18:1)	fragment	[LPC_tail2]+	M+1	630.413	522.356	1.00564	FALSE	9 of 9	0.690948	Lipids/POS	4.65739e+06	NA	2	0	1	1
504.346	291.6	Lysophosphatidylcholine LPC(18:1/0:0)	parent	[M+H-H2O]+	M+0	NA	NA	NA	M+0	NA	NA	NA	TRUE	NA	NA	NA	LPC(18:1)	fragment	[M+H-H2O]+	M+0	522.355	504.345	1.60545	FALSE	4 of 4	0.56144	Lipids/POS	290606	NA	1	1	1	1
544.34	292.015	Lysophosphatidylcholine LPC(18:1/0:0)	parent	[M+Na]+	M+0	LPC(20:4)	parent	[M+H]+	M+0	544.34	544.34	0.468458	TRUE	3 of 4	0.75	Lipids/POS	LPE(24:1)	fragment	[M+Na-43]+	M+1	586.383	543.341	8.97235	FALSE	8 of 8	0.305727	Lipids/POS	104527	2	INC	1	0	1
520.341	295.273	Lysophosphatidylcholine LPC(18:2/0:0)	parent	[M+H]+	M+0	LPC(18:2)	parent	[M+H]+	M+0	520.34	520.34	2.173	FALSE	4 of 4	0.480097	Lipids/POS	LPC(18:2)	parent	[M+H]+	M+0	520.34	520.34	2.173	FALSE	4 of 4	0.480097	Lipids/POS	332545	1	1	1	1	1
518.323	296.626	Lysophosphatidylcholine LPC(18:3/0:0)	parent	[M+H]+	M+0	LPC(18:3)	parent	[M+H]+	M+0	518.324	518.324	2.3605	TRUE	2 of 4	0.41182	Lipids/POS	LPC(18:3)	parent	[M+H]+	M+0	518.324	518.324	2.3605	FALSE	4 of 4	0.46182	Lipids/POS	302798	1	1	1	1	1
468.31	301.369	Lysophosphatidylcholine LPC(14:0/0:0)	parent	[M+H]+	M+0	LPC(14:0)	parent	[M+H]+	M+0	468.309	468.309	2.77722	TRUE	4 of 4	0.580036	Lipids/POS	LPC(14:0)	parent	[M+H]+	M+0	468.309	468.309	2.77722	TRUE	3 of 4	0.430036	Lipids/POS	1.0948e+06	1	1	1	1	1
469.313	301.394	Lysophosphatidylcholine LPC(14:0/0:0)	parent	[M+H]+	M+1	LPC(14:0)	parent	[M+H]+	M+1	468.309	468.309	2.6365	TRUE	4 of 4	0.589645	Lipids/POS	LPC(14:0)	parent	[M+H]+	M+1	468.309	468.309	2.6365	TRUE	3 of 4	0.439645	Lipids/POS	264463	1	1	1	1	1
470.315	301.472	Lysophosphatidylcholine LPC(14:0/0:0)	parent	[M+H]+	M+2	NA	NA	NA	M+1	NA	NA	NA	TRUE	NA	NA	NA	NA	NA	NA	M+1	NA	NA	NA	TRUE	NA	NA	NA	49262.7	NA	NA	0	0	1
490.292	301.595	Lysophosphatidylcholine LPC(14:0/0:0)	parent	[M+Na]+	M+0	LPC(14:0)	parent	[M+Na]+	M+0	490.29	490.29	3.93133	TRUE	5 of 6	0.545933	Lipids/POS	PC(32:8) PC(16:3_16:5)	fragment	[LPC_tail1]+	M+0	718.444	490.293	2.40163	FALSE	9 of 9	0.401942	Lipids/POS	655748	1	5	1	1	1
491.295	301.609	Lysophosphatidylcholine LPC(14:0/0:0)	parent	[M+Na]+	M+1	LPC(14:0)	parent	[M+Na]+	M+1	490.29	490.29	3.4714	TRUE	5 of 6	0.562784	Lipids/POS	LPC(14:0)	parent	[M+Na]+	M+1	490.29	490.29	3.4714	FALSE	6 of 6	0.394034	Lipids/POS	159142	1	1	1	1	1
494.325	298.097	Lysophosphatidylcholine LPC(16:1/0:0)	parent	[M+H]+	M+0	LPC(16:1)	parent	[M+H]+	M+0	494.324	494.324	2.70287	TRUE	4 of 4	0.434988	Lipids/POS	Plasmanyl-PC(O-22:0/16:1)	fragment	[LPC_sn2_acyl]+	M+0	802.668	494.324	2.63207	FALSE	10 of 11	0.436393	Lipids/POS	2.9112e+06	1	2	1	1	1
495.329	298.093	Lysophosphatidylcholine LPC(16:1/0:0)	parent	[M+H]+	M+1	LPC(16:1)	parent	[M+H]+	M+1	494.324	494.324	2.79411	TRUE	4 of 4	0.428948	Lipids/POS	Plasmanyl-PC(O-22:0/16:1)	fragment	[LPC_sn2_acyl]+	M+1	802.668	494.324	2.72331	FALSE	10 of 11	0.430029	Lipids/POS	764329	1	2	1	1	1
516.307	298.918	Lysophosphatidylcholine LPC(16:1/0:0)	parent	[M+Na]+	M+0	LPC(16:1)	parent	[M+Na]+	M+0	516.306	516.306	3.64763	TRUE	5 of 6	0.430825	Lipids/POS	LPC(18:4)	parent	[M+H]+	M+0	516.309	516.309	2.10475	TRUE	4 of 4	0.562557	Lipids/POS	867555	1	4	1	1	1
544.34	292.015	Lysophosphatidylcholine LPC(20:4/0:0)	parent	[M+H]+	M+0	LPC(20:4)	parent	[M+H]+	M+0	544.34	544.34	0.468458	TRUE	3 of 4	0.75	Lipids/POS	LPE(24:1)	fragment	[M+Na-43]+	M+1	586.383	543.341	8.97235	FALSE	8 of 8	0.305727	Lipids/POS	104527	1	INC	1	0	1
545.343	291.95	Lysophosphatidylcholine LPC(20:4/0:0)	parent	[M+H]+	M+1	LPC(20:4)	parent	[M+H]+	M+1	544.34	544.34	0.507036	TRUE	4 of 4	0.825	Lipids/POS	LPC(20:4)	parent	[M+H]+	M+1	544.34	544.34	0.507036	FALSE	4 of 4	0.75	Lipids/POS	2.91076e+06	1	1	1	1	1
542.323	294.767	Lysophosphatidylcholine LPC(20:5/0:0)	parent	[M+H]+	M+0	LPC(20:5)	parent	[M+H]+	M+0	542.324	542.324	2.23778	TRUE	2 of 4	0.398436	Lipids/POS	LPC(20:5)	parent	[M+H]+	M+0	542.324	542.324	2.23778	FALSE	4 of 4	0.473436	Lipids/POS	248673	1	1	1	1	1
570.353	289.964	Lysophosphatidylcholine LPC(22:5/0:0)	parent	[M+H]+	M+0	LPC(20:2)	parent	[M+Na]+	M+0	570.352	570.352	1.75453	TRUE	5 of 6	0.591227	Lipids/POS	PG(21:0) PG(8:0_13:0)	parent	[M+H]+	M+1	569.345	569.345	8.9149	FALSE	6 of 7	0.301919	Lipids/POS	513847	2	INC	1	0	1
571.357	289.924	Lysophosphatidylcholine LPC(22:5/0:0)	parent	[M+H]+	M+1	LPC(22:5)	parent	[M+H]+	M+1	570.355	570.355	2.50476	TRUE	4 of 4	0.59962	Lipids/POS	LPC(22:5)	parent	[M+H]+	M+1	570.355	570.355	2.50476	TRUE	4 of 4	0.44962	Lipids/POS	134023	1	1	1	1	1
568.339	290.279	Lysophosphatidylcholine LPC(22:6/0:0)	parent	[M+H]+	M+0	LPC(22:6)	parent	[M+H]+	M+0	568.34	568.34	0.583806	TRUE	2 of 4	0.6	Lipids/POS	LPC(22:6)	parent	[M+H]+	M+0	568.34	568.34	0.583806	FALSE	4 of 4	0.75	Lipids/POS	242663	1	1	1	1	1
569.343	290.199	Lysophosphatidylcholine LPC(22:6/0:0)	parent	[M+H]+	M+1	LPC(22:6)	parent	[M+H]+	M+1	568.34	568.34	0.187916	TRUE	4 of 4	0.825	Lipids/POS	LPC(22:6)	parent	[M+H]+	M+1	568.34	568.34	0.187916	FALSE	4 of 4	0.75	Lipids/POS	632319	1	1	1	1	1
480.346	288.233	Lysophosphatidylcholine LPC(P-16:0)	parent	[M+H]+	M+0	Plasmenyl-LPC(P-16:0)	parent	[M+H]+	M+0	480.345	480.345	1.66505	TRUE	4 of 6	0.691958	Lipids/POS	Plasmanyl-LPC(O-16:1)	parent	[M+H]+	M+0	480.345	480.345	1.62341	FALSE	5 of 5	0.557993	Lipids/POS	491231	1	2	1	1	1
481.349	288.122	Lysophosphatidylcholine LPC(P-16:0)	parent	[M+H]+	M+1	SM(d10:0/8:0)	parent	[M+H]+	M+0	481.34	481.34	18.77	TRUE	3 of 6	0.184972	Lipids/POS	Plasmenyl-LPC(P-16:0)	parent	[M+H]+	M+1	480.345	480.345	1.75894	TRUE	6 of 6	0.542595	Lipids/POS	6687.93	INC	1	0	1	1
508.376	299.788	Lysophosphatidylcholine LPC(P-18:0)	parent	[M+H]+	M+0	Plasmanyl-LPC(O-18:1)	parent	[M+H]+	M+0	508.376	508.376	0.936315	TRUE	4 of 5	0.854167	Lipids/POS	CerP(d14:0/12:0)	parent	[M+H]+	M+0	508.376	508.376	0.849765	FALSE	6 of 6	0.75	Lipids/POS	501696	2	1	1	1	1
454.293	226.618	Lysophosphatidylethanolamine LPE(16:0/0:0)	parent	[M+H]+	M+0	LPE(16:0)	parent	[M+H]+	M+0	454.293	454.293	1.32557	TRUE	5 of 5	0.858445	Lipids/POS	LPE(16:0)	parent	[M+H]+	M+0	454.293	454.293	1.32557	TRUE	5 of 5	0.858445	Lipids/POS	27856	1	1	1	1	1
455.296	225.871	Lysophosphatidylethanolamine LPE(16:0/0:0)	parent	[M+H]+	M+0	NA	NA	NA	M+0	NA	NA	NA	TRUE	NA	NA	NA	LPE(16:0)	parent	[M+H]+	M+1	454.293	454.293	0.177859	TRUE	5 of 5	0.98125	NA	6559.22	NA	1	1	0	1
476.276	225.971	Lysophosphatidylethanolamine LPE(16:0/0:0)	parent	[M+Na]+	M+0	LPE(18:3)	parent	[M+H]+	M+0	476.277	476.277	2.42338	TRUE	3 of 5	0.450073	Lipids/POS	LPE(16:0)	parent	[M+Na]+	M+0	476.274	476.274	4.94629	TRUE	7 of 8	0.467753	Lipids/POS	12872.4	2	1	1	1	1
498.257	225.7	Lysophosphatidylethanolamine LPE(16:0/0:0)	parent	[M+2Na-H]+	M+0	LPE(18:3)	parent	[M+Na]+	M+0	498.258	498.258	2.35481	TRUE	4 of 8	0.345665	Lipids/POS	LPE(18:3)	parent	[M+Na]+	M+0	498.258	498.258	2.35481	TRUE	7 of 8	0.578998	Lipids/POS	9255.51	INC	INC	1	1	0
480.308	224.065	Lysophosphatidylethanolamine LPE(18:1/0:0)	parent	[M+H]+	M+0	LPE(18:1)	parent	[M+H]+	M+0	480.308	480.308	0.396412	TRUE	5 of 5	0.98125	Lipids/POS	LPC(15:1)	parent	[M+H]+	M+0	480.309	480.309	0.438052	TRUE	4 of 4	0.9	Lipids/POS	66142.9	1	2	1	1	1
478.293	225.632	Lysophosphatidylethanolamine LPE(18:2/0:0)	parent	[M+H]+	M+0	LPE(18:2)	parent	[M+H]+	M+0	478.293	478.293	1.29983	TRUE	5 of 5	0.878416	Lipids/POS	LPE(18:2)	parent	[M+H]+	M+0	478.293	478.293	1.29983	TRUE	5 of 5	0.872166	Lipids/POS	151888	1	1	1	1	1
479.297	225.814	Lysophosphatidylethanolamine LPE(18:2/0:0)	parent	[M+H]+	M+1	LPE(18:2)	parent	[M+H]+	M+1	478.293	478.293	0.918892	TRUE	5 of 5	0.99375	Lipids/POS	LPE(18:2)	parent	[M+H]+	M+1	478.293	478.293	0.918892	TRUE	5 of 5	0.9875	Lipids/POS	44777.5	1	1	1	1	1
500.275	225.074	Lysophosphatidylethanolamine LPE(18:2/0:0)	parent	[M+Na]+	M+0	LPE(18:2)	parent	[M+Na]+	M+0	500.274	500.274	3.43231	TRUE	5 of 8	0.499841	Lipids/POS	LPE(18:2)	parent	[M+Na]+	M+0	500.274	500.274	3.43231	TRUE	8 of 8	0.516508	Lipids/POS	43578	1	1	1	1	1
501.279	224.145	Lysophosphatidylethanolamine LPE(18:2/0:0)	parent	[M+Na]+	M+1	NA	NA	NA	M+0	NA	NA	NA	TRUE	NA	NA	NA	LPE(18:2)	parent	[M+Na]+	M+1	500.274	500.274	3.0905	TRUE	8 of 8	0.411786	NA	10378	NA	1	0	1	1
526.293	221.185	Lysophosphatidylethanolamine LPE(22:6/0:0)	parent	[M+H]+	M+0	LPE(22:6)	parent	[M+H]+	M+0	526.293	526.293	0.0340115	TRUE	5 of 5	0.99375	Lipids/POS	LPE(22:6)	parent	[M+H]+	M+0	526.293	526.293	0.0340115	TRUE	5 of 5	0.7625	Lipids/POS	146230	1	1	1	1	1
104.072	274.136	N,N-dimethylglycine	parent	[M+H]+	M+0	NA	NA	NA	M+0	NA	NA	NA	TRUE	NA	NA	NA	gamma-Aminobutyric acid	parent	[M+H]+	M+0	104.071	104.071	13.1303	FALSE	3 of 4	0.22558	Metabolites/POS	2594.71	NA	2	1	1	1
153.051	71.8539	N1-Methyl-2-pyridone-5-carboxamide	parent	[M+H]+	M+0	NA	NA	NA	M+0	NA	NA	NA	TRUE	NA	NA	NA	NA	NA	NA	M+0	NA	NA	NA	TRUE	NA	NA	NA	254.995	NA	NA	1	1	0
166.089	226.323	Phenylalanine	parent	[M+H]+	M+0	L-Phenylalanine	parent	[M+H]+	M+0	166.086	166.086	13.5091	TRUE	7 of 20	0.272306	Metabolites/POS	L-Phenylalanine	parent	[M+H]+	M+0	166.086	166.086	13.5091	TRUE	18 of 20	0.360542	Metabolites/POS	54457.2	1	1	1	1	1
716.511	161.178	Phosphatidylethanolamine PE(34:2) - possibly PE(16:0/18:2)	parent	[M+H]+	M+0	HexCer(d14:2/20:2)	parent	[M+Na]+	M+0	716.508	716.508	4.34718	TRUE	2 of 6	0.281684	Lipids/POS	NA	NA	NA	M+0	NA	NA	NA	FALSE	NA	NA	NA	1115.96	INC	NA	1	1	1
744.551	172.2	Phosphatidylethanolamine PE(36:2) - possibly PE(18:0/18:2)	parent	[M+H]+	M+0	PE(36:2) PE(18:0_18:2)	parent	[M+H]+	M+0	744.554	744.554	3.19656	TRUE	3 of 6	0.626418	Lipids/POS	PE(36:2) PE(14:0_22:2)	parent	[M+H]+	M+0	744.554	744.554	3.19656	FALSE	5 of 6	0.401418	Lipids/POS	9741.13	1	1	1	1	1
740.523	170.4	Phosphatidylethanolamine PE(36:4) - possibly PE(16:0/20:4)	parent	[M+H]+	M+0	PE(36:4) PE(16:0_20:4)	parent	[M+H]+	M+0	740.522	740.522	0.297087	TRUE	4 of 6	0.975	Lipids/POS	PE(36:4) PE(14:0_22:4)	parent	[M+H]+	M+0	740.522	740.522	0.297087	TRUE	5 of 6	0.975	Lipids/POS	32410.4	1	1	1	1	1
768.55	169.693	Phosphatidylethanolamine PE(38:4) - possibly PE(18:0/20:4)	parent	[M+H]+	M+0	PE(38:4) PE(16:0_22:4)	parent	[M+H]+	M+0	768.554	768.554	4.88986	TRUE	5 of 6	0.577252	Lipids/POS	PE(36:1) PE(12:0_24:1)	parent	[M+Na]+	M+0	768.551	768.551	1.81628	FALSE	6 of 8	0.515288	Lipids/POS	47817.2	1	INC	1	1	1
766.533	170.712	Phosphatidylethanolamine PE(38:5)	parent	[M+H]+	M+0	PE(38:5) PE(16:0_22:5)	parent	[M+H]+	M+0	766.538	766.538	6.31505	TRUE	5 of 6	0.549176	Lipids/POS	PE(38:5) PE(16:0_22:5)	parent	[M+H]+	M+0	766.538	766.538	6.31505	TRUE	5 of 6	0.554176	Lipids/POS	57599.2	1	1	1	1	1
625.517	169.652	Phosphatidylethanolamine PE(38:5)	fragment	[M+H-141]+	M+0	PE(38:5) PE(16:0_22:5)	fragment	[M+H-PE head]+	M+0	788.52	625.519	3.35387	TRUE	5 of 8	0.464082	Lipids/POS	PE(36:2) PE(14:0_22:2)	fragment	[M+Na-PE head]+	M+0	766.536	625.517	0.557299	TRUE	7 of 8	0.825	Lipids/POS	42831.6	1	INC	1	1	1
626.521	168.252	Phosphatidylethanolamine PE(38:5)	fragment	[M+H-141]+	M+1	PE(38:5) PE(16:0_22:5)	fragment	[M+H-PE head]+	M+1	788.52	625.519	2.35965	TRUE	5 of 8	0.526896	Lipids/POS	PE(38:5) PE(16:0_22:5)	fragment	[M-PE head]+	M+1	766.538	625.519	2.35965	TRUE	5 of 6	0.686896	Lipids/POS	16474.8	1	1	1	1	1
764.521	168.894	Phosphatidylethanolamine PE(38:6) - possiblyPE(16:0/22:6)	parent	[M+H]+	M+0	PE(36:3) PE(14:0_22:3)	parent	[M+Na]+	M+0	764.52	764.52	0.648511	TRUE	4 of 8	0.74	Lipids/POS	PE(36:3) PE(14:0_22:3)	parent	[M+Na]+	M+0	764.52	764.52	0.648511	TRUE	6 of 8	0.82	Lipids/POS	101384	2	5	1	1	1
765.524	168.986	Phosphatidylethanolamine PE(38:6) - possiblyPE(16:0/22:6)	parent	[M+H]+	M+1	PE(36:3) PE(14:0_22:3)	parent	[M+Na]+	M+1	764.52	764.52	0.14375	TRUE	4 of 8	0.74	Lipids/POS	PE(36:3) PE(14:0_22:3)	parent	[M+Na]+	M+1	764.52	764.52	0.14375	TRUE	6 of 8	0.74	Lipids/POS	47151.8	2	5	1	1	1
786.501	169.122	Phosphatidylethanolamine PE(38:6) - possiblyPE(16:0/22:6)	parent	[M+Na]+	M+0	PE(38:6) PE(16:0_22:6)	parent	[M+Na]+	M+0	786.504	786.504	4.68251	TRUE	6 of 8	0.57678	Lipids/POS	NA	NA	NA	M+1	NA	NA	NA	TRUE	NA	NA	NA	43464.1	1	NA	1	0	1
623.503	170.525	Phosphatidylethanolamine PE(38:6) - possiblyPE(16:0/22:6)	fragment	[M+H-141]+	M+0	NA	NA	NA	M+0	NA	NA	NA	TRUE	NA	NA	NA	PE(38:6) PE(16:0_22:6)	fragment	[M-PE head]+	M+0	764.522	623.503	0.769203	TRUE	4 of 6	0.97	Lipids/POS	65260.1	NA	1	1	1	1
792.554	167.4	Phosphatidylethanolamine PE(40:6) - PE(18:1/22:5) mainly	parent	[M+H]+	M+0	PE(40:6) PE(18:1_22:5)	parent	[M+H]+	M+0	792.554	792.554	0.227114	TRUE	4 of 6	0.97	Lipids/POS	PE(40:6) PE(18:0_22:6)	parent	[M+H]+	M+0	792.554	792.554	0.10094	FALSE	6 of 6	0.75	Lipids/POS	31246.8	1	1	1	1	1
678.506	247.812	Phosphatidylcholine PC(28:0) - PC(14:0/14:0)	parent	[M+H]+	M+0	PC(28:0) PC(14:0_14:0)	parent	[M+H]+	M+0	678.507	678.507	1.19174	TRUE	7 of 9	0.604973	Lipids/POS	PE(31:0) PE(10:0_21:0)	parent	[M+H]+	M+0	678.507	678.507	1.04435	TRUE	6 of 6	0.733765	Lipids/POS	22563.9	1	5	1	1	1
706.537	245.381	Phosphatidylcholine PC(30:0) - possibly PC(14:0/16:0)	parent	[M+H]+	M+0	PC(30:0) PC(14:0_16:0)	parent	[M+H]+	M+0	706.538	706.538	1.61336	TRUE	6 of 9	0.551579	Lipids/POS	PC(30:0) PC(14:0_16:0)	parent	[M+H]+	M+0	706.538	706.538	1.61336	TRUE	8 of 9	0.555745	Lipids/POS	102400	1	1	1	1	1
707.54	245.335	Phosphatidylcholine PC(30:0) - possibly PC(14:0/16:0)	parent	[M+H]+	M+1	PC(30:0) PC(14:0_16:0)	parent	[M+H]+	M+1	706.538	706.538	2.89086	TRUE	6 of 9	0.354209	Lipids/POS	PC(30:0) PC(14:0_16:0)	parent	[M+H]+	M+1	706.538	706.538	2.89086	TRUE	8 of 9	0.418792	Lipids/POS	41267.3	1	1	1	1	1
708.543	245.301	Phosphatidylcholine PC(30:0) - possibly PC(14:0/16:0)	parent	[M+H]+	M+2	NA	NA	NA	M+1	NA	NA	NA	TRUE	NA	NA	NA	TG(40:5) TG(10:0_10:0_20:5)	parent	[M+Na]+	M+1	707.522	707.522	24.3537	FALSE	4 of 4	0.270531	Lipids/POS	8052.85	NA	INC	0	0	1
728.519	245.164	Phosphatidylcholine PC(30:0) - possibly PC(14:0/16:0)	parent	[M+Na]+	M+0	PC(30:0) PC(14:0_16:0)	parent	[M+Na]+	M+0	728.52	728.52	0.80945	TRUE	6 of 9	0.7825	Lipids/POS	PC(30:0) PC(8:0_22:0)	parent	[M+Na]+	M+0	728.52	728.52	0.80945	TRUE	9 of 9	0.795	Lipids/POS	124750	1	1	1	1	1
729.523	245.159	Phosphatidylcholine PC(30:0) - possibly PC(14:0/16:0)	parent	[M+Na]+	M+1	PC(30:0) PC(14:0_16:0)	parent	[M+Na]+	M+1	728.52	728.52	1.27011	TRUE	6 of 9	0.586166	Lipids/POS	PC(30:0) PC(8:0_22:0)	parent	[M+Na]+	M+1	728.52	728.52	1.27011	TRUE	9 of 9	0.688666	Lipids/POS	54134.3	1	1	1	1	1
704.522	245.101	Phosphatidylcholine PC(30:1)	parent	[M+H]+	M+0	PC(30:1) PC(14:1_16:0)	parent	[M+H]+	M+0	704.523	704.523	0.818001	FALSE	2 of 9	0.6125	Lipids/POS	PE(33:1) PE(14:1_19:0)	parent	[M+H]+	M+0	704.523	704.523	0.732837	TRUE	6 of 6	0.755	Lipids/POS	701.858	1	2	1	1	1
705.525	245.123	Phosphatidylcholine PC(30:1)	parent	[M+H]+	M+1	PC(30:1) PC(14:0_16:1)	parent	[M+H]+	M+1	704.523	704.523	1.57213	TRUE	7 of 9	0.559706	Lipids/POS	PE(33:1) PE(15:1_18:0)	parent	[M+H]+	M+1	704.522	704.522	1.34503	TRUE	5 of 6	0.62174	Lipids/POS	40366.2	1	5	1	1	1
730.537	243.369	Phosphatidylcholine PC(32:2)	parent	[M+H]+	M+0	PE(35:2) PE(17:0_18:2)	parent	[M+H]+	M+0	730.538	730.538	1.20021	TRUE	3 of 6	0.656593	Lipids/POS	PE(35:2) PE(17:2_18:0)	parent	[M+H]+	M+0	730.538	730.538	1.20021	TRUE	6 of 6	0.671593	Lipids/POS	1.37429e+06	3	5	1	1	1
731.541	243.354	Phosphatidylcholine PC(32:2)	parent	[M+H]+	M+1	PE(35:2) PE(17:0_18:2)	parent	[M+H]+	M+1	730.538	730.538	1.05484	TRUE	3 of 6	0.714006	Lipids/POS	PE(35:2) PE(17:2_18:0)	parent	[M+H]+	M+1	730.538	730.538	1.05484	FALSE	6 of 6	0.724006	Lipids/POS	587954	3	5	1	1	1
760.581	240.43	Phosphatidylcholine PC(34:1) - possibly PC(16:0/18:1)	parent	[M+H]+	M+0	PC(34:1) PC(16:0_18:1)	parent	[M+H]+	M+0	760.585	760.585	6.11112	TRUE	9 of 9	0.335985	Lipids/POS	PE(37:1) PE(14:1_23:0)	parent	[M+H]+	M+0	760.585	760.585	5.97964	FALSE	5 of 6	0.328617	Lipids/POS	1.1209e+07	1	INC	1	1	1
761.585	240.356	Phosphatidylcholine PC(34:1) - possibly PC(16:0/18:1)	parent	[M+H]+	M+1	NA	NA	NA	M+0	NA	NA	NA	TRUE	NA	NA	NA	PE(37:1) PE(17:1_20:0)	parent	[M+H]+	M+1	760.585	760.585	4.46395	FALSE	6 of 6	0.362008	Lipids/POS	5.34731e+06	NA	5	0	1	1
762.589	240.326	Phosphatidylcholine PC(34:1) - possibly PC(16:0/18:1)	parent	[M+H]+	M+2	TG(44:6) TG(16:1_20:5_8:0)	parent	[M+Na]+	M+1	761.569	761.569	21.7618	TRUE	1 of 4	0.097976	Lipids/POS	TG(67:6) TG(22:1_22:5_23:0)	fragment	[M+K-acyl-sn1-H2O]+	M+1	1099.9	761.585	1.32342	FALSE	4 of 4	0.627808	Lipids/POS	1.23508e+06	INC	INC	0	0	1
763.592	240.254	Phosphatidylcholine PC(34:1) - possibly PC(16:0/18:1)	parent	[M+H]+	M+3	TG(44:5) TG(16:0_20:5_8:0)	parent	[M+Na]+	M+0	763.585	763.585	9.75036	TRUE	2 of 4	0.17628	Lipids/POS	HexCer(d17:3/22:2)	parent	[M+H]+	M+1	762.588	762.588	0.505777	FALSE	6 of 6	0.75	Lipids/POS	175969	INC	INC	0	0	1
758.569	240.846	Phosphatidylcholine PC(34:2) - possibly PC(16:0/18:2)	parent	[M+H]+	M+0	PC(34:2) PC(16:0_18:2)	parent	[M+H]+	M+0	758.57	758.57	0.803223	TRUE	8 of 9	0.745833	Lipids/POS	PE(37:2) PE(15:0_22:2)	parent	[M+H]+	M+0	758.569	758.569	0.618665	FALSE	4 of 6	0.74	Lipids/POS	4.78154e+06	1	4	1	1	1
756.552	240.885	Phosphatidylcholine PC(34:3)	parent	[M+H]+	M+0	PC(32:0) PC(10:0_22:0)	parent	[M+Na]+	M+0	756.551	756.551	0.437644	TRUE	6 of 9	0.8275	Lipids/POS	PC(32:0) PC(8:0_24:0)	parent	[M+Na]+	M+0	756.551	756.551	0.437644	FALSE	9 of 9	0.75	Lipids/POS	4.92206e+06	INC	INC	1	1	1
757.555	240.851	Phosphatidylcholine PC(34:3)	parent	[M+H]+	M+1	PC(32:0) PC(10:0_22:0)	parent	[M+Na]+	M+1	756.551	756.551	0.857443	TRUE	6 of 9	0.8275	Lipids/POS	PC(32:0) PC(8:0_24:0)	parent	[M+Na]+	M+1	756.551	756.551	0.857443	FALSE	9 of 9	0.75	Lipids/POS	2.18238e+06	INC	INC	1	1	1
732.552	242.847	Phosphatidylcholine PC(32:1)	parent	[M+H]+	M+0	PC(32:1) PC(16:0_16:1)	parent	[M+H]+	M+0	732.554	732.554	2.19411	TRUE	7 of 9	0.473716	Lipids/POS	PE(35:1) PE(15:1_20:0)	parent	[M+H]+	M+0	732.554	732.554	1.94839	FALSE	5 of 6	0.501622	Lipids/POS	2.46791e+06	1	5	1	1	1
733.556	242.848	Phosphatidylcholine PC(32:1)	parent	[M+H]+	M+1	PC(32:1) PC(16:0_16:1)	parent	[M+H]+	M+1	732.554	732.554	1.76288	TRUE	7 of 9	0.529461	Lipids/POS	PE(35:1) PE(15:1_20:0)	parent	[M+H]+	M+1	732.554	732.554	1.51716	FALSE	5 of 6	0.574563	Lipids/POS	1.01564e+06	1	5	1	1	1
754.535	242.361	Phosphatidylcholine PC(34:4)	parent	[M+H]+	M+0	PC(32:1) PC(16:0_16:1)	parent	[M+Na]+	M+0	754.536	754.536	1.05111	TRUE	8 of 9	0.905687	Lipids/POS	PE(35:1) PE(15:1_20:0)	parent	[M+Na]+	M+0	754.536	754.536	0.968676	FALSE	8 of 8	0.75	Lipids/POS	1.18679e+06	INC	INC	1	1	1
755.539	242.3	Phosphatidylcholine PC(34:4)	parent	[M+H]+	M+1	PC(32:1) PC(16:0_16:1)	parent	[M+Na]+	M+1	754.536	754.536	0.830578	TRUE	8 of 9	0.93	Lipids/POS	PC(32:1) PC(8:0_24:1)	parent	[M+Na]+	M+1	754.536	754.536	0.830578	FALSE	9 of 9	0.75	Lipids/POS	494066	INC	5	1	1	1
786.597	238.166	Phosphatidylcholine PC(36:2)	parent	[M+H]+	M+0	PC(36:2) PC(18:1_18:1)	parent	[M+H]+	M+0	786.601	786.601	4.41751	TRUE	9 of 9	0.306936	Lipids/POS	PE(39:2) PE(17:0_22:2)	parent	[M+H]+	M+0	786.601	786.601	4.2141	FALSE	6 of 6	0.368649	Lipids/POS	1.1068e+07	1	3	1	1	1
808.585	237	Phosphatidylcholine PC(36:2)	parent	[M+Na]+	M+0	PC(38:5) PC(10:4_28:1)	parent	[M+H]+	M+0	808.585	808.585	0.222611	TRUE	2 of 9	0.616667	Lipids/POS	PE(41:5) PE(19:0_22:5)	parent	[M+H]+	M+0	808.585	808.585	0.0989383	FALSE	5 of 6	0.745	Lipids/POS	6.6289e+06	INC	5	1	1	1
784.581	237.767	Phosphatidylcholine PC(36:3) - possibly PC(16:0/20:3)	parent	[M+H]+	M+0	PC(34:0) PC(16:0_18:0)	parent	[M+Na]+	M+0	784.583	784.583	2.1335	TRUE	6 of 9	0.388107	Lipids/POS	PC(34:0) PC(8:0_26:0)	parent	[M+Na]+	M+0	784.583	784.583	2.1335	FALSE	9 of 9	0.484357	Lipids/POS	7.65533e+06	INC	INC	1	1	1
780.55	240.221	Phosphatidylcholine PC(36:5) - possibly PC(16:0/20:5)	parent	[M+H]+	M+0	PC(34:2) PC(16:0_18:2)	parent	[M+Na]+	M+0	780.551	780.551	2.09455	TRUE	8 of 9	0.719965	Lipids/POS	PC(34:2) PC(12:0_22:2)	parent	[M+Na]+	M+0	780.551	780.551	2.09455	FALSE	9 of 9	0.488715	Lipids/POS	7.28645e+06	INC	INC	1	1	1
781.553	240.127	Phosphatidylcholine PC(36:5) - possibly PC(16:0/20:5)	parent	[M+H]+	M+1	PC(34:2) PC(16:0_18:2)	parent	[M+Na]+	M+1	780.551	780.551	1.98719	TRUE	8 of 9	0.732862	Lipids/POS	PC(34:2) PC(12:0_22:2)	parent	[M+Na]+	M+1	780.551	780.551	1.98719	FALSE	9 of 9	0.501612	Lipids/POS	3.21801e+06	INC	INC	1	1	1
782.568	236.423	Phosphatidylcholine PC(36:4) - possibly PC(16:0/20:4)	parent	[M+H]+	M+0	PC(34:1) PC(16:1_18:0)	parent	[M+Na]+	M+0	782.567	782.567	0.574264	TRUE	7 of 9	0.69875	Lipids/POS	PC(34:1) PC(14:0_20:1)	parent	[M+Na]+	M+0	782.567	782.567	0.574264	FALSE	9 of 9	0.75	Lipids/POS	6.85902e+06	INC	INC	1	1	1
810.597	233.826	Phosphatidylcholine PC(38:4) - possibly PC(18:0/20:4)	parent	[M+H]+	M+0	PC(36:1) PC(18:0_18:1)	parent	[M+Na]+	M+0	810.598	810.598	2.2877	TRUE	8 of 9	0.50731	Lipids/POS	PE(39:1) PE(15:1_24:0)	parent	[M+Na]+	M+0	810.598	810.598	2.21096	FALSE	8 of 8	0.476146	Lipids/POS	3.4e+06	5	INC	1	1	1
811.6	233.749	Phosphatidylcholine PC(38:4) - possibly PC(18:0/20:4)	parent	[M+H]+	M+1	TG(48:9) TG(20:4_20:5_8:0)	parent	[M+Na]+	M+0	811.585	811.585	19.103	TRUE	2 of 4	0.176174	Lipids/POS	PE(39:1) PE(15:1_24:0)	parent	[M+Na]+	M+1	810.598	810.598	1.81767	FALSE	8 of 8	0.525077	Lipids/POS	6.73075e+06	INC	INC	0	1	1
806.566	234.58	Phosphatidylcholine PC(38:6) - possibly PC(16:0/22:6)	parent	[M+H]+	M+0	PC(36:3) PC(16:0_20:3)	parent	[M+Na]+	M+0	806.567	806.567	1.55214	TRUE	7 of 9	0.520887	Lipids/POS	PE(39:3) PE(17:1_22:2)	parent	[M+Na]+	M+0	806.567	806.567	1.47502	FALSE	7 of 8	0.583979	Lipids/POS	1.34074e+07	INC	INC	1	1	1
828.547	233.89	Phosphatidylcholine PC(38:6) - possibly PC(16:0/22:6)	parent	[M+Na]+	M+0	PC(38:6) PC(16:0_22:6)	parent	[M+Na]+	M+0	828.551	828.551	5.32064	TRUE	9 of 9	0.478974	Lipids/POS	LacCer(d18:1/12:0)	parent	[M+Na]+	M+0	828.544	828.544	3.10375	TRUE	7 of 8	0.411096	Lipids/POS	2.94245e+06	1	2	1	1	1
834.595	232.264	Phosphatidylcholine PC(40:6) - possibly PC(18:0/22:6)	parent	[M+H]+	M+0	PC(38:3) PC(18:0_20:3)	parent	[M+Na]+	M+0	834.598	834.598	3.77428	TRUE	9 of 9	0.427475	Lipids/POS	LacCer(d18:1/14:0)	parent	[M+H]+	M+0	834.594	834.594	1.83322	FALSE	8 of 8	0.522744	Lipids/POS	545429	5	5	1	1	1
835.599	232.2	Phosphatidylcholine PC(40:6) - possibly PC(18:0/22:6)	parent	[M+H]+	M+1	PC(38:3) PC(18:1_20:2)	parent	[M+Na]+	M+1	834.598	834.598	3.08425	TRUE	6 of 9	0.360864	Lipids/POS	LacCer(d18:1/14:0)	parent	[M+H]+	M+1	834.594	834.594	2.52326	FALSE	8 of 8	0.448157	Lipids/POS	3.53455e+06	5	5	1	1	1
856.577	231.349	Phosphatidylcholine PC(40:6) - possibly PC(18:0/22:6)	parent	[M+Na]+	M+0	LacCer(d18:1/14:0)	parent	[M+Na]+	M+0	856.576	856.576	1.29679	TRUE	2 of 8	0.506401	Lipids/POS	LacCer(d18:1/14:0)	parent	[M+Na]+	M+0	856.576	856.576	1.29679	FALSE	7 of 8	0.631401	Lipids/POS	2.90682e+06	2	2	1	1	1
857.581	231.335	Phosphatidylcholine PC(40:6) - possibly PC(18:0/22:6)	parent	[M+Na]+	M+1	PC(40:6) PC(18:0_22:6)	parent	[M+Na]+	M+1	856.583	856.583	6.50624	TRUE	8 of 9	0.455599	Lipids/POS	LacCer(d18:1/14:0)	parent	[M+Na]+	M+1	856.576	856.576	1.64247	FALSE	7 of 8	0.550253	Lipids/POS	1.3706e+06	1	2	1	1	1
742.572	237.892	Phosphatidylcholine - PC(O-34:3) and/or PC(P-34:2)	parent	[M+H]+	M+0	Plasmenyl-PC(P-16:0/18:2)	parent	[M+H]+	M+0	742.574	742.574	3.42903	TRUE	8 of 10	0.504147	Lipids/POS	Plasmanyl-PC(O-16:0/18:3)	parent	[M+H]+	M+0	742.575	742.575	3.50983	TRUE	10 of 11	0.501386	Lipids/POS	742619	1	1	1	1	1
743.576	237.707	Phosphatidylcholine - PC(O-34:3) and/or PC(P-34:2)	parent	[M+H]+	M+1	Plasmenyl-PC(P-16:0/18:2)	parent	[M+H]+	M+1	742.574	742.574	2.27304	TRUE	8 of 10	0.578303	Lipids/POS	Plasmenyl-PC(P-16:0/18:2)	parent	[M+H]+	M+1	742.574	742.574	2.27304	FALSE	10 of 10	0.469969	Lipids/POS	339989	1	1	1	1	1
766.571	232.991	Phosphatidylcholine - PC(O-36:5) and/or PC(P-36:4)	parent	[M+H]+	M+0	Plasmanyl-PC(O-16:1/20:4)	parent	[M+H]+	M+0	766.575	766.575	4.47564	TRUE	7 of 11	0.40368	Lipids/POS	Plasmenyl-PC(P-18:0/18:4)	parent	[M+H]+	M+0	766.574	766.574	4.39737	FALSE	10 of 10	0.363704	Lipids/POS	339511	1	1	1	1	1
792.586	232.023	Phosphatidylcholine - PC(O-38:6) and/or PC(P-38:5)	parent	[M+H]+	M+0	Plasmenyl-PC(P-18:1/20:4)	parent	[M+H]+	M+0	792.59	792.59	5.90649	TRUE	7 of 10	0.378403	Lipids/POS	Plasmanyl-PC(O-16:0/22:6)	parent	[M+H]+	M+0	792.59	792.59	5.85602	FALSE	11 of 11	0.335382	Lipids/POS	761734	1	1	1	1	1
793.589	231.854	Phosphatidylcholine - PC(O-38:6) and/or PC(P-38:5)	parent	[M+H]+	M+1	Plasmenyl-PC(P-18:1/20:4)	parent	[M+H]+	M+1	792.59	792.59	5.4432	TRUE	7 of 10	0.385608	Lipids/POS	Plasmanyl-PC(O-16:0/22:6)	parent	[M+H]+	M+1	792.59	792.59	5.39273	FALSE	11 of 11	0.342717	Lipids/POS	341373	1	1	1	1	1
790.57	231.671	Phosphatidylcholine - PC(O-38:7) and/or PC(P-38:6)	parent	[M+H]+	M+0	Plasmanyl-PC(O-16:1/22:6)	parent	[M+H]+	M+0	790.575	790.575	5.30617	TRUE	4 of 11	0.326373	Lipids/POS	Plasmenyl-PC(P-16:0/22:6)	parent	[M+H]+	M+0	790.574	790.574	5.23027	FALSE	10 of 10	0.345597	Lipids/POS	290688	1	1	1	1	1
791.574	231.551	Phosphatidylcholine - PC(O-38:7) and/or PC(P-38:6)	parent	[M+H]+	M+1	PG(37:1) PG(16:1_21:0)	parent	[M+H]+	M+0	791.58	791.58	6.93454	TRUE	2 of 7	0.0846029	Lipids/POS	Plasmenyl-PC(P-16:0/22:6)	parent	[M+H]+	M+1	790.574	790.574	4.52433	FALSE	10 of 10	0.360514	Lipids/POS	109594	INC	1	0	1	1
700.525	171	Phosphatidylethanolamine - PE(O-34:3) and/or PE(P-34:2)	parent	[M+H]+	M+0	Plasmenyl-PE(P-16:0/18:2)	parent	[M+H]+	M+0	700.528	700.528	3.6544	TRUE	5 of 6	0.499321	Lipids/POS	Plasmenyl-PE(P-16:0/18:2)	parent	[M+H]+	M+0	700.528	700.528	3.6544	TRUE	6 of 6	0.505571	Lipids/POS	6540.33	1	1	1	1	1
724.525	168.566	Phosphatidylethanolamine - PE(O-36:5) and/or PE(P-36:4)	parent	[M+H]+	M+0	Plasmenyl-PE(P-16:0/20:4)	parent	[M+H]+	M+0	724.528	724.528	2.95752	TRUE	4 of 6	0.40656	Lipids/POS	Plasmenyl-PE(P-16:0/20:4)	parent	[M+H]+	M+0	724.528	724.528	2.95752	TRUE	6 of 6	0.42531	Lipids/POS	67086.8	1	1	1	1	1
725.528	168.903	Phosphatidylethanolamine - PE(O-36:5) and/or PE(P-36:4)	parent	[M+H]+	M+1	PA(38:4) PA(16:0_22:4)	parent	[M+H]+	M+0	725.512	725.512	22.9478	TRUE	4 of 6	0.266789	Lipids/POS	Plasmenyl-PE(P-16:0/20:4)	parent	[M+H]+	M+1	724.528	724.528	3.74135	TRUE	6 of 6	0.496142	Lipids/POS	3312.1	INC	1	0	1	1
752.555	167.251	Phosphatidylethanolamine - PE(O-38:5) and/or PE(P-38:4)	parent	[M+H]+	M+0	Plasmenyl-PE(P-18:0/20:4)	parent	[M+H]+	M+0	752.559	752.559	4.95406	TRUE	4 of 6	0.569677	Lipids/POS	Plasmenyl-PE(P-18:0/20:4)	parent	[M+H]+	M+0	752.559	752.559	4.95406	TRUE	5 of 6	0.463427	Lipids/POS	63697.4	1	1	1	1	1
753.559	166.048	Phosphatidylethanolamine - PE(O-38:5) and/or PE(P-38:4)	parent	[M+H]+	M+1	Plasmenyl-PE(P-18:0/20:4)	parent	[M+H]+	M+1	752.559	752.559	4.05684	TRUE	4 of 6	0.591999	Lipids/POS	Plasmenyl-PE(P-16:1/22:3)	parent	[M+H]+	M+1	752.559	752.559	4.18972	TRUE	5 of 6	0.49434	Lipids/POS	26115	1	1	1	1	1
750.54	167.747	Phosphatidylethanolamine - PE(O-38:6) and/or PE(P-38:5)	parent	[M+H]+	M+0	Plasmenyl-PE(P-18:1/20:4)	parent	[M+H]+	M+0	750.543	750.543	4.29984	TRUE	4 of 6	0.366283	Lipids/POS	PG(34:1) PG(12:0_22:1)	parent	[M+H]+	M+1	749.533	749.533	5.10022	TRUE	7 of 7	0.348035	Lipids/POS	134359	1	INC	1	1	1
751.544	167.489	Phosphatidylethanolamine - PE(O-38:6) and/or PE(P-38:5)	parent	[M+H]+	M+1	Plasmenyl-PE(P-18:1/20:4)	parent	[M+H]+	M+1	750.543	750.543	3.76649	TRUE	4 of 6	0.38275	Lipids/POS	PG(34:0) PG(14:0_20:0)	parent	[M+H]+	M+0	751.548	751.548	6.09	TRUE	7 of 7	0.336269	Lipids/POS	61011.5	1	INC	1	0	1
772.522	167.773	Phosphatidylethanolamine - PE(O-38:6) and/or PE(P-38:5)	parent	[M+Na]+	M+0	PS(35:3) PS(17:2_18:1)	parent	[M+H]+	M+0	772.512	772.512	12.919	TRUE	2 of 6	0.130369	Lipids/POS	PS(35:3) PS(15:1_20:2)	parent	[M+H]+	M+0	772.512	772.512	13.0484	FALSE	6 of 6	0.288319	Lipids/POS	12601.3	INC	INC	1	1	0
748.526	166.2	Phosphatidylethanolamine - PE(O-38:7) possibly PE(O-16:1/22:6)	parent	[M+H]+	M+0	Plasmenyl-PE(P-18:1/20:5)	parent	[M+H]+	M+0	748.528	748.528	1.68331	TRUE	4 of 6	0.765784	Lipids/POS	Plasmenyl-PE(P-16:1/22:5)	parent	[M+H]+	M+0	748.528	748.528	1.68331	TRUE	6 of 6	0.778284	Lipids/POS	90435.9	1	1	1	1	1
774.539	166.739	Phosphatidylethanolamine - PE(P-40:7)	parent	[M+H]+	M+0	Plasmenyl-PE(P-18:1/22:6)	parent	[M+H]+	M+0	774.543	774.543	5.55401	TRUE	4 of 6	0.446275	Lipids/POS	Plasmenyl-PE(P-18:1/22:6)	parent	[M+H]+	M+0	774.543	774.543	5.55401	TRUE	6 of 6	0.458775	Lipids/POS	77208	1	1	1	1	1
775.543	166.401	Phosphatidylethanolamine - PE(P-40:7)	parent	[M+H]+	M+1	Plasmenyl-PE(P-18:1/22:6)	parent	[M+H]+	M+1	774.543	774.543	5.25926	TRUE	4 of 6	0.45132	Lipids/POS	Plasmenyl-PE(P-18:1/22:6)	parent	[M+H]+	M+1	774.543	774.543	5.25926	TRUE	6 of 6	0.46382	Lipids/POS	36109	1	1	1	1	1
796.52	166.386	Phosphatidylethanolamine - PE(P-40:7)	parent	[M+Na]+	M+0	PS(37:5) PS(17:1_20:4)	parent	[M+H]+	M+0	796.512	796.512	9.85826	TRUE	3 of 6	0.150719	Lipids/POS	PS(37:5) PS(17:1_20:4)	parent	[M+H]+	M+0	796.512	796.512	9.85826	TRUE	5 of 6	0.450719	Lipids/POS	45666.3	INC	INC	1	1	0
797.524	164.219	Phosphatidylethanolamine - PE(P-40:7)	parent	[M+Na]+	M+1	PS(37:5) PS(17:1_20:4)	parent	[M+H]+	M+1	796.512	796.512	9.96422	TRUE	3 of 6	0.15018	Lipids/POS	PG(37:7) PG(15:1_22:6)	parent	[M+NH4]+	M+1	796.512	796.512	9.96422	TRUE	7 of 9	0.296608	Lipids/POS	18060.5	INC	INC	1	1	0
776.557	164.4	Phosphatidylethanolamine - PE(O-40:7) and/or PE(P-40:6)	parent	[M+H]+	M+0	Plasmenyl-PE(P-18:0/22:6)	parent	[M+H]+	M+0	776.559	776.559	2.65274	TRUE	3 of 6	0.319735	Lipids/POS	Plasmenyl-PE(P-18:0/22:6)	parent	[M+H]+	M+0	776.559	776.559	2.65274	TRUE	5 of 6	0.438485	Lipids/POS	42406.3	1	1	1	1	1
201.055	38.9653	Piperine	fragment	[fragment]+	M+0	Piperine	fragment	fragment4	M+0	286.144	201.055	0.188008	TRUE	30 of 39	0.978333	Metabolites/POS	Piperine	fragment	fragment4	M+0	286.144	201.055	0.188008	FALSE	39 of 39	0.75	Metabolites/POS	70038.3	1	1	1	1	1
286.144	40.2623	Piperine	parent	[M+H]+	M+0	Piperine	parent	[M+H]+	M+0	286.144	286.144	2.1241	TRUE	30 of 39	0.713727	Metabolites/POS	Piperine	parent	[M+H]+	M+0	286.144	286.144	2.1241	FALSE	39 of 39	0.485394	Metabolites/POS	1.74889e+06	1	1	1	1	1
287.148	40.2401	Piperine	parent	[M+H]+	M+1	Piperine	parent	[M+H]+	M+1	286.144	286.144	1.51392	TRUE	30 of 39	0.808601	Metabolites/POS	Piperine	parent	[M+H]+	M+1	286.144	286.144	1.51392	FALSE	39 of 39	0.580268	Metabolites/POS	325988	1	1	1	1	1
308.126	40.2	Piperine	parent	[M+Na]+	M+0	NA	NA	NA	M+0	NA	NA	NA	TRUE	NA	NA	NA	PC(11:3) PC(4:1_7:2)	fragment	[M+H-tail2]+	M+0	434.194	308.126	1.4929	FALSE	9 of 9	0.52867	Lipids/POS	148390	NA	INC	1	1	0
116.072	262.579	Proline	parent	[M+H]+	M+0	L-Proline	parent	[M+H]+	M+0	116.071	116.071	9.39936	TRUE	2 of 2	0.553195	Metabolites/POS	L-Proline	parent	[M+H]+	M+0	116.071	116.071	9.39936	TRUE	2 of 2	0.553195	Metabolites/POS	124501	1	1	1	1	1
144.103	288.619	Proline betaine	parent	[M+H]+	M+0	NA	NA	NA	M+0	NA	NA	NA	TRUE	NA	NA	NA	CAR(3:0)	fragment	[M-RCOOH]+	M+0	218.139	144.102	6.78751	FALSE	4 of 5	0.315331	Lipids/POS	50092.4	NA	INC	1	1	0
145.106	288.168	Proline betaine	parent	[M+H]+	M+1	NA	NA	NA	M+1	NA	NA	NA	TRUE	NA	NA	NA	CAR(3:0)	fragment	[M-RCOOH]+	M+1	218.139	144.102	4.27126	TRUE	4 of 5	0.471228	Lipids/POS	46199.3	NA	INC	1	1	0
166.085	287.486	Proline betaine	parent	[M+Na]+	M+0	L-Phenylalanine	parent	[M+H]+	M+0	166.086	166.086	7.78035	TRUE	4 of 20	0.143676	Metabolites/POS	L-Phenylalanine	parent	[M+H]+	M+0	166.086	166.086	7.78035	FALSE	9 of 20	0.151029	Metabolites/POS	12046.5	INC	INC	1	1	0
218.139	284.784	Propionylcarnitine	parent	[M+H]+	M+0	CAR(3:0)	parent	[M+H]+	M+0	218.139	218.139	2.67765	TRUE	3 of 5	0.653398	Lipids/POS	CAR(3:0)	parent	[M+H]+	M+0	218.139	218.139	2.67765	TRUE	2 of 5	0.420064	Lipids/POS	104457	1	1	1	1	1
209.057	70.9422	Pseudouridine	fragment	[fragment]+	M+0	Pseudouridine	fragment	fragment2	M+0	245.077	209.055	9.36301	TRUE	32 of 65	0.51935	Metabolites/POS	Pseudouridine	fragment	fragment2	M+0	245.077	209.055	9.36301	TRUE	57 of 65	0.494966	Metabolites/POS	59123.1	1	1	1	1	1
245.078	70.9422	Pseudouridine	parent	[M+H]+	M+0	Pseudouridine	parent	[M+H]+	M+0	245.077	245.077	4.24314	TRUE	32 of 65	0.583785	Metabolites/POS	Pseudouridine	parent	[M+H]+	M+0	245.077	245.077	4.24314	TRUE	57 of 65	0.559401	Metabolites/POS	66933.5	1	1	1	1	1
703.573	274.669	Sphingomyelin - SM(d34:1) SM(d18:1/16:0)	parent	[M+H]+	M+0	SM(d16:1/18:0)	parent	[M+H]+	M+0	703.575	703.575	2.36351	TRUE	5 of 6	0.544883	Lipids/POS	SM(d12:0/22:1)	parent	[M+H]+	M+0	703.575	703.575	2.36351	FALSE	6 of 6	0.46155	Lipids/POS	600520	1	1	1	1	1
704.577	274.633	Sphingomyelin - SM(d34:1) SM(d18:1/16:0)	parent	[M+H]+	M+1	SM(d16:1/18:0)	parent	[M+H]+	M+1	703.575	703.575	1.67246	TRUE	5 of 6	0.632294	Lipids/POS	SM(d12:0/22:1)	parent	[M+H]+	M+1	703.575	703.575	1.67246	FALSE	6 of 6	0.548961	Lipids/POS	248323	1	1	1	1	1
725.555	274.488	Sphingomyelin - SM(d34:1) SM(d18:1/16:0)	parent	[M+Na]+	M+0	SM(d16:1/18:0)	parent	[M+Na]+	M+0	725.557	725.557	2.56355	TRUE	7 of 7	0.607542	Lipids/POS	SM(d14:0/20:1)	parent	[M+Na]+	M+0	725.557	725.557	2.56355	FALSE	7 of 7	0.445042	Lipids/POS	1.57982e+06	1	1	1	1	1
726.559	274.454	Sphingomyelin - SM(d34:1) SM(d18:1/16:0)	parent	[M+Na]+	M+1	SM(d16:1/18:0)	parent	[M+Na]+	M+1	725.557	725.557	1.7417	TRUE	7 of 7	0.699576	Lipids/POS	SM(d14:0/20:1)	parent	[M+Na]+	M+1	725.557	725.557	1.7417	FALSE	7 of 7	0.537076	Lipids/POS	628473	1	1	1	1	1
701.558	275.108	Sphingomyelin - SM(d34:2) d18:2/16:0 and/or d18:1/16:1	parent	[M+H]+	M+0	SM(d18:2/16:0)	parent	[M+H]+	M+0	701.559	701.559	0.977395	TRUE	4 of 6	0.883333	Lipids/POS	SM(d12:0/22:2)	parent	[M+H]+	M+0	701.559	701.559	0.977395	TRUE	6 of 6	0.825	Lipids/POS	545896	1	1	1	1	1
702.562	275.099	Sphingomyelin - SM(d34:2) d18:2/16:0 and/or d18:1/16:1	parent	[M+H]+	M+1	TG(40:5) TG(10:0_10:0_20:5)	parent	[M+NH4]+	M+0	702.567	702.567	7.13233	TRUE	1 of 13	0.0751033	Lipids/POS	SM(d12:0/22:2)	parent	[M+H]+	M+1	701.559	701.559	1.18379	FALSE	6 of 6	0.672371	Lipids/POS	237872	INC	1	0	1	1
723.54	274.987	Sphingomyelin - SM(d34:2) d18:2/16:0 and/or d18:1/16:1	parent	[M+Na]+	M+0	SM(d18:2/16:0)	parent	[M+Na]+	M+0	723.541	723.541	1.25549	TRUE	6 of 7	0.68575	Lipids/POS	SM(d12:0/22:2)	parent	[M+Na]+	M+0	723.541	723.541	1.25549	FALSE	6 of 7	0.61075	Lipids/POS	1.43587e+06	1	1	1	1	1
724.544	274.988	Sphingomyelin - SM(d34:2) d18:2/16:0 and/or d18:1/16:1	parent	[M+Na]+	M+1	SM(d18:2/16:0)	parent	[M+Na]+	M+1	723.541	723.541	1.1763	TRUE	6 of 7	0.712562	Lipids/POS	SM(d12:0/22:2)	parent	[M+Na]+	M+1	723.541	723.541	1.1763	FALSE	6 of 7	0.637562	Lipids/POS	608456	1	1	1	1	1
785.651	267.52	Sphingomyelin - SM(d40:2) d18:1/22:1 and/or d18:2/22:0 and/or d16:1/24:1	parent	[M+H]+	M+0	SM(d18:0/22:2)	parent	[M+H]+	M+0	785.653	785.653	3.03634	TRUE	3 of 6	0.323005	Lipids/POS	SM(d18:0/22:2)	parent	[M+H]+	M+0	785.653	785.653	3.03634	TRUE	6 of 6	0.489672	Lipids/POS	84430.2	1	3	1	1	1
807.633	267.745	Sphingomyelin - SM(d40:2) d18:1/22:1 and/or d18:2/22:0 and/or d16:1/24:1	parent	[M+Na]+	M+0	SM(d18:0/22:2)	parent	[M+Na]+	M+0	807.635	807.635	2.76314	TRUE	5 of 7	0.555954	Lipids/POS	SM(d18:0/22:2)	parent	[M+Na]+	M+0	807.635	807.635	2.76314	FALSE	6 of 7	0.393454	Lipids/POS	286314	1	2	1	1	1
808.635	267.746	Sphingomyelin - SM(d40:2) d18:1/22:1 and/or d18:2/22:0 and/or d16:1/24:1	parent	[M+Na]+	M+1	TG(48:8) TG(20:4_20:4_8:0)	parent	[M+NH4]+	M+0	808.645	808.645	12.5325	TRUE	3 of 13	0.192396	Lipids/POS	SM(d20:0/22:5)	parent	[M+H]+	M+1	807.637	807.637	7.49575	TRUE	6 of 6	0.391705	Lipids/POS	148733	INC	2	0	1	1
811.666	266.206	Sphingomyelin - SM(d42:3) d18:2/24:1 and/or d18:1/24:2	parent	[M+H]+	M+0	SM(d14:0/26:0)	parent	[M+Na]+	M+0	811.666	811.666	0.44575	TRUE	3 of 7	0.675	Lipids/POS	SM(d18:0/22:0)	parent	[M+Na]+	M+0	811.666	811.666	0.44575	TRUE	5 of 7	0.7875	Lipids/POS	142644	2	4	1	1	1
812.669	266.159	Sphingomyelin - SM(d42:3) d18:2/24:1 and/or d18:1/24:2	parent	[M+H]+	M+1	TG(48:6) TG(10:0_18:4_20:2)	parent	[M+NH4]+	M+0	812.676	812.676	8.45535	TRUE	2 of 13	0.139134	Lipids/POS	SM(d18:0/22:0)	parent	[M+Na]+	M+1	811.666	811.666	0.407803	TRUE	5 of 7	0.7875	Lipids/POS	70514.6	INC	4	0	1	1
833.648	266.104	Sphingomyelin - SM(d42:3) d18:2/24:1 and/or d18:1/24:2	parent	[M+Na]+	M+0	SM(d18:2/24:1)	parent	[M+Na]+	M+0	833.651	833.651	2.74804	TRUE	5 of 7	0.556948	Lipids/POS	SM(d20:0/22:3)	parent	[M+Na]+	M+0	833.651	833.651	2.74804	TRUE	7 of 7	0.481948	Lipids/POS	319277	1	2	1	1	1
834.652	266.058	Sphingomyelin - SM(d42:3) d18:2/24:1 and/or d18:1/24:2	parent	[M+Na]+	M+1	SM(d18:2/24:1)	parent	[M+Na]+	M+1	833.651	833.651	3.05884	TRUE	5 of 7	0.53846	Lipids/POS	SM(d20:0/22:3)	parent	[M+Na]+	M+1	833.651	833.651	3.05884	TRUE	7 of 7	0.46346	Lipids/POS	165161	1	2	1	1	1
675.543	277.215	Sphingomyelin SM(d18:1/14:0)	parent	[M+H]+	M+0	SM(d16:1/16:0)	parent	[M+H]+	M+0	675.544	675.544	1.17639	TRUE	4 of 6	0.67503	Lipids/POS	SM(d16:1/16:0)	parent	[M+H]+	M+0	675.544	675.544	1.17639	TRUE	6 of 6	0.82503	Lipids/POS	126489	2	2	1	1	1
676.546	277.185	Sphingomyelin SM(d18:1/14:0)	parent	[M+H]+	M+1	SM(d16:1/16:0)	parent	[M+H]+	M+1	675.544	675.544	1.60582	TRUE	4 of 6	0.561367	Lipids/POS	SM(d16:1/16:0)	parent	[M+H]+	M+1	675.544	675.544	1.60582	TRUE	6 of 6	0.711367	Lipids/POS	52853	2	2	1	1	1
677.549	276.895	Sphingomyelin SM(d18:1/14:0)	parent	[M+H]+	M+2	TG(38:4) TG(10:0_10:0_18:4)	parent	[M+NH4]+	M+1	676.551	676.551	7.92585	TRUE	1 of 13	0.0680847	Lipids/POS	TG(38:4) TG(22:4_8:0_8:0)	parent	[M+NH4]+	M+1	676.551	676.551	7.92585	TRUE	12 of 13	0.313085	Lipids/POS	13496.1	INC	INC	0	0	1
697.525	277.264	Sphingomyelin SM(d18:1/14:0)	parent	[M+Na]+	M+0	SM(d16:1/16:0)	parent	[M+Na]+	M+0	697.526	697.526	1.40655	TRUE	5 of 7	0.692981	Lipids/POS	SM(d16:1/16:0)	parent	[M+Na]+	M+0	697.526	697.526	1.40655	TRUE	7 of 7	0.767981	Lipids/POS	361140	2	2	1	1	1
698.528	277.211	Sphingomyelin SM(d18:1/14:0)	parent	[M+Na]+	M+1	SM(d16:1/16:0)	parent	[M+Na]+	M+1	697.526	697.526	1.47665	TRUE	5 of 7	0.676104	Lipids/POS	SM(d16:1/16:0)	parent	[M+Na]+	M+1	697.526	697.526	1.47665	TRUE	7 of 7	0.751104	Lipids/POS	146790	2	2	1	1	1
731.602	272.033	Sphingomyelin SM(d18:1/18:0)	parent	[M+H]+	M+0	SM(d12:0/24:1)	parent	[M+H]+	M+0	731.606	731.606	5.95556	TRUE	1 of 6	0.233955	Lipids/POS	TG(42:5) TG(14:0_20:5_8:0)	parent	[M+NH4]+	M+1	730.598	730.598	0.496169	TRUE	8 of 13	0.7375	Lipids/POS	65899.8	1	INC	1	0	1
732.606	271.963	Sphingomyelin SM(d18:1/18:0)	parent	[M+H]+	M+1	SM(d12:0/24:1)	parent	[M+H]+	M+1	731.606	731.606	4.4598	TRUE	1 of 6	0.262113	Lipids/POS	SM(d14:1/22:0)	parent	[M+H]+	M+1	731.606	731.606	4.4598	TRUE	6 of 6	0.362113	Lipids/POS	24048.6	1	1	1	1	1
753.584	271.711	Sphingomyelin SM(d18:1/18:0)	parent	[M+Na]+	M+0	SM(d12:0/24:1)	parent	[M+Na]+	M+0	753.588	753.588	5.53316	TRUE	4 of 7	0.427864	Lipids/POS	SM(d12:0/24:1)	parent	[M+Na]+	M+0	753.588	753.588	5.53316	TRUE	7 of 7	0.440364	Lipids/POS	155828	1	1	1	1	1
754.588	271.69	Sphingomyelin SM(d18:1/18:0)	parent	[M+Na]+	M+1	TG(44:7) TG(18:3_18:4_8:0)	parent	[M+NH4]+	M+0	754.598	754.598	13.0585	TRUE	2 of 13	0.0432892	Lipids/POS	SM(d18:0/20:4)	parent	[M+H]+	M+1	753.59	753.59	7.52855	TRUE	6 of 6	0.391414	Lipids/POS	60342.8	INC	3	0	1	1
729.589	272.184	Sphingomyelin SM(d18:1/18:1)	parent	[M+H]+	M+0	SM(d14:0/22:2)	parent	[M+H]+	M+0	729.59	729.59	2.18109	TRUE	1 of 6	0.379243	Lipids/POS	SM(d18:0/18:2)	parent	[M+H]+	M+0	729.59	729.59	2.18109	TRUE	6 of 6	0.554243	Lipids/POS	169737	3	2	1	1	1
730.592	272.187	Sphingomyelin SM(d18:1/18:1)	parent	[M+H]+	M+1	SM(d14:0/22:2)	parent	[M+H]+	M+1	729.59	729.59	2.24373	TRUE	1 of 6	0.372843	Lipids/POS	SM(d18:0/18:2)	parent	[M+H]+	M+1	729.59	729.59	2.24373	TRUE	6 of 6	0.547843	Lipids/POS	73919.8	3	2	1	1	1
751.571	271.883	Sphingomyelin SM(d18:1/18:1)	parent	[M+Na]+	M+0	SM(d14:0/22:2)	parent	[M+Na]+	M+0	751.572	751.572	1.94526	TRUE	4 of 7	0.444535	Lipids/POS	SM(d18:0/18:2)	parent	[M+Na]+	M+0	751.572	751.572	1.94526	FALSE	6 of 7	0.469535	Lipids/POS	390560	3	3	1	1	1
752.574	271.868	Sphingomyelin SM(d18:1/18:1)	parent	[M+Na]+	M+1	SM(d14:0/22:2)	parent	[M+Na]+	M+1	751.572	751.572	1.81407	TRUE	4 of 7	0.463124	Lipids/POS	SM(d18:0/18:2)	parent	[M+Na]+	M+1	751.572	751.572	1.81407	FALSE	6 of 7	0.488124	Lipids/POS	172267	3	4	1	1	1
727.568	272.883	Sphingomyelin SM(d18:1/18:2)	parent	[M+H]+	M+0	NA	NA	NA	M+1	NA	NA	NA	TRUE	NA	NA	NA	PC(52:2) PC(18:0_34:2)	fragment	[M+H-tail1]+	M+1	1010.85	726.58	21.5505	FALSE	9 of 9	0.216951	Lipids/POS	180815	NA	INC	1	0	1
126.023	150.168	Taurine	parent	[M+H]+	M+0	Taurine	parent	[M+H]+	M+0	126.022	126.022	7.59862	TRUE	2 of 3	0.403301	Metabolites/POS	Taurine	parent	[M+H]+	M+0	126.022	126.022	7.59862	TRUE	2 of 3	0.403301	Metabolites/POS	14381.7	1	1	1	1	1
169.987	150.189	Taurine	parent	[M+2Na-H]+	M+0	NA	NA	NA	M+0	NA	NA	NA	TRUE	NA	NA	NA	NA	NA	NA	M+0	NA	NA	NA	TRUE	NA	NA	NA	22505.6	NA	NA	1	1	1
181.073	55.1153	Theobromine and/or Paraxanthine	parent	[M+H]+	M+0	Theobromine	parent	[M+H]+	M+0	181.072	181.072	4.10664	TRUE	9 of 15	0.519968	Metabolites/POS	Theobromine	parent	[M+H]+	M+0	181.072	181.072	4.10664	FALSE	15 of 15	0.371754	Metabolites/POS	530053	1	1	1	1	1
182.075	55.112	Theobromine and/or Paraxanthine	parent	[M+H]+	M+1	NA	NA	NA	M+0	NA	NA	NA	TRUE	NA	NA	NA	Theobromine	parent	[M+H]+	M+1	181.072	181.072	1.09073	TRUE	15 of 15	0.804838	Metabolites/POS	49987.7	NA	1	0	1	1
827.705	32.5822	Triglyceride TG(48:1)	parent	[M+Na]+	M+0	TG(48:1) TG(16:0_16:0_16:1)	parent	[M+Na]+	M+0	827.71	827.71	6.26504	TRUE	4 of 4	0.579808	Lipids/POS	SM(d20:1/23:1)	parent	[M+H]+	M+0	827.7	827.7	5.53917	TRUE	6 of 6	0.415266	Lipids/POS	23417	1	4	1	1	1
825.69	32.6898	Triglyceride TG(48:2)	parent	[M+Na]+	M+0	TG(48:2) TG(14:0_14:0_20:2)	parent	[M+Na]+	M+0	825.694	825.694	4.70031	TRUE	4 of 4	0.531376	Lipids/POS	SM(d16:1/27:2)	parent	[M+H]+	M+0	825.684	825.684	7.09636	TRUE	6 of 6	0.395459	Lipids/POS	25328.9	1	3	1	1	1
826.694	31.5846	Triglyceride TG(48:2)	parent	[M+Na]+	M+1	TG(48:2) TG(14:0_14:0_20:2)	parent	[M+Na]+	M+1	825.694	825.694	4.90705	TRUE	4 of 4	0.526894	Lipids/POS	TG(48:2) TG(15:1_15:1_18:0)	parent	[M+Na]+	M+1	825.694	825.694	4.90705	TRUE	4 of 4	0.376894	Lipids/POS	15435.1	1	1	1	1	1
853.722	32.5564	Triglyceride TG(50:2)	parent	[M+Na]+	M+0	TG(50:2) TG(14:0_14:0_22:2)	parent	[M+Na]+	M+0	853.726	853.726	4.42884	TRUE	4 of 4	0.512896	Lipids/POS	TG(50:2) TG(16:0_16:0_18:2)	parent	[M+Na]+	M+0	853.726	853.726	4.42884	FALSE	4 of 4	0.362896	Lipids/POS	103729	1	1	1	1	1
854.725	32.4667	Triglyceride TG(50:2)	parent	[M+Na]+	M+1	TG(50:2) TG(14:0_14:0_22:2)	parent	[M+Na]+	M+1	853.726	853.726	4.11352	TRUE	4 of 4	0.52155	Lipids/POS	TG(50:2) TG(16:0_17:0_17:2)	parent	[M+Na]+	M+1	853.726	853.726	4.23065	TRUE	4 of 4	0.393185	Lipids/POS	60146.2	1	1	1	1	1
851.708	32.6117	Triglyceride TG(50:3)	parent	[M+Na]+	M+0	TG(50:3) TG(14:1_18:1_18:1)	parent	[M+Na]+	M+0	851.71	851.71	2.57964	TRUE	4 of 4	0.668825	Lipids/POS	TG(50:3) TG(16:0_16:0_18:3)	parent	[M+Na]+	M+0	851.71	851.71	2.46223	FALSE	4 of 4	0.453068	Lipids/POS	82531.4	1	1	1	1	1
852.711	32.7768	Triglyceride TG(50:3)	parent	[M+Na]+	M+1	TG(50:3) TG(14:1_18:1_18:1)	parent	[M+Na]+	M+1	851.71	851.71	3.34458	TRUE	4 of 4	0.624496	Lipids/POS	TG(50:3) TG(16:0_16:0_18:3)	parent	[M+Na]+	M+1	851.71	851.71	3.22717	TRUE	4 of 4	0.429935	Lipids/POS	47466.7	1	1	1	1	1
881.751	32.7102	Triglyceride TG(52:2)	parent	[M+Na]+	M+0	TG(52:2) TG(16:0_16:0_20:2)	parent	[M+Na]+	M+0	881.757	881.757	7.02171	TRUE	4 of 4	0.496208	Lipids/POS	SM(d22:3/25:0)	parent	[M+H]+	M+0	881.747	881.747	4.05897	TRUE	6 of 6	0.448184	Lipids/POS	202708	1	3	1	1	1
882.755	32.6198	Triglyceride TG(52:2)	parent	[M+Na]+	M+1	TG(52:2) TG(16:0_16:0_20:2)	parent	[M+Na]+	M+1	881.757	881.757	5.78836	TRUE	4 of 4	0.51138	Lipids/POS	SM(d22:3/25:0)	parent	[M+H]+	M+1	881.747	881.747	5.29231	TRUE	6 of 6	0.419477	Lipids/POS	104182	1	3	1	1	1
876.792	33.6	Triglyceride TG(52:2)	parent	[M+NH4]+	M+0	NA	NA	NA	M+1	NA	NA	NA	TRUE	NA	NA	NA	NA	NA	NA	M+1	NA	NA	NA	TRUE	NA	NA	NA	169209	NA	NA	0	0	1
138.056	284.27	Trigonelline	parent	[M+H]+	M+0	Trigoneline	parent	[M+H]+	M+0	138.055	138.055	6.06639	TRUE	2 of 4	0.307421	Metabolites/POS	Trigoneline	parent	[M+H]+	M+0	138.055	138.055	6.06639	TRUE	4 of 4	0.407421	Metabolites/POS	60319	1	1	1	1	1
160.037	284.4	Trigonelline	parent	[M+Na]+	M+0	NA	NA	NA	M+0	NA	NA	NA	TRUE	NA	NA	NA	NA	NA	NA	M+0	NA	NA	NA	TRUE	NA	NA	NA	305.134	NA	NA	1	1	1
76.0784	243.6	Trimethylamine-N-oxide (TMAO)	parent	[M+H]+	M+0	NA	NA	NA	M+0	NA	NA	NA	TRUE	NA	NA	NA	NA	NA	NA	M+0	NA	NA	NA	FALSE	NA	NA	NA	590.431	NA	NA	1	1	1
151.145	246.931	Trimethylamine-N-oxide (TMAO)	parent	[2M+H]+	M+0	NA	NA	NA	M+0	NA	NA	NA	TRUE	NA	NA	NA	NA	NA	NA	M+0	NA	NA	NA	FALSE	NA	NA	NA	2052.97	NA	NA	1	1	1
139.051	74.4	Urocanate	parent	[M+H]+	M+0	Urocanic acid	parent	[M+H]+	M+0	139.05	139.05	4.31497	TRUE	3 of 5	0.265876	Metabolites/POS	Pseudouridine	fragment	fragment32	M+0	245.077	139.051	2.87665	FALSE	56 of 65	0.419934	Metabolites/POS	18901	1	1	1	1	1
309.129	38.6452	Warfarin	parent	[M+H]+	M+0	NA	NA	NA	M+0	NA	NA	NA	TRUE	NA	NA	NA	NA	NA	NA	M+0	NA	NA	NA	FALSE	NA	NA	NA	3450.65	NA	NA	1	1	1
131.111	201.915	Metformin	parent	[M+H]+	M+1	NA	NA	NA	M+0	NA	NA	NA	TRUE	NA	NA	NA	Metformin	parent	[M+H]+	M+1	130.109	130.109	5.57691	FALSE	2 of 2	0.339655	Metabolites/POS	1591.44	NA	1	0	1	1
