# Supplementary material for: Automated Annotation of Untargeted All-Ion Fragmentation LC–MS Metabolomics Data with MetaboAnnotatoR
Source: Anal Chem. 2022 Feb 18;94(8):3446–55. doi: 10.1021/acs.analchem.1c03032 (PMC8892435; doi:10.1021/acs.analchem.1c03032)
Supplement: Supplementary file 3 — ac1c03032_si_003.xlsx [file ac1c03032_si_003.xlsx]

## Sheet: Lipid+
Features		Manual annotations		MS-DIAL annotations					RefMet annotation labels for comparison			Other data	MetaboAnnotatoR
feature.mz	feature.rt	Metabolite	Ion.type	m/z	RT[min]	Metabolite name	type	Library	Label_name_manual	Label_name_MetaboAnnotatoR	Label_name_MS-DIAL	intensity	iQC_sample_correct_result_rank
162.113	22.3235	Carnitine	[M+H]+	162.113	0.3593	Carnitine	[M+H]+	All public MS/MS positive mode V15	Carnitine	Carnitine	Carnitine	1.19499e+06	1
104.108	23.5605	Choline	[M]+	104.108	2.4534	Choline	[M]+	All public MS/MS positive mode V15	Choline	NA	Choline	45518	NA
585.269	72.7941	Bilirubin	[M+H]+	585.27	1.2048	Bilirubin	[M+H]+	All public MS/MS positive mode V15	Bilirubin	Bilirubin	Bilirubin	413986	1
490.291	82.472	Lysophosphatidylcholine LPC(14:0/0:0)	[M+Na]+	490.291	1.38003	LPC 16:3/0:0	[M+H]+	Lipids default	LPC 14:0/0:0 [M+Na]+	LPC 14:0/0:0 [M+Na]+	LPC 16:3/0:0 [M+H]+	20194.2	1
468.309	82.9201	Lysophosphatidylcholine LPC(14:0/0:0)	[M+H]+	468.31	1.39098	LPC 14:0/0:0	[M+H]+	Lipids default	LPC 14:0/0:0 [M+H]+	LPC 14:0/0:0 [M+H]+	LPC 14:0/0:0 [M+H]+	1.9721e+06	1
542.325	82.9815	Lysophosphatidylcholine LPC(20:5/0:0)	[M+H]+	542.325	1.39098	LPC 20:5/0:0	[M+H]+	Lipids default	LPC 20:5/0:0 [M+H]+	LPC 20:5/0:0 [M+H]+	LPC 20:5/0:0 [M+H]+	779697	1
518.325	84.6523	Lysophosphatidylcholine LPC(18:3/0:0) - isomer 1	[M+H]+	518.326	1.38003	LPC 18:3/0:0	[M+H]+	Lipids default	LPC 18:3/0:0 [M+H]+	LPC 18:3/0:0 [M+H]+	LPC 18:3/0:0 [M+H]+	356026	1
568.34	96.6959	Lysophosphatidylcholine LPC(22:6/0:0)	[M+H]+	568.341	1.62097	LPC 22:6	[M+H]+	Lipids default	LPC 22:6/0:0 [M+H]+	LPC 22:6/0:0 [M+H]+	LPC 22:6/0:0 [M+H]+	1.84723e+06	1
544.341	100.312	Lysophosphatidylcholine LPC(20:4/0:0)	[M+H]+	544.341	1.67572	LPC 20:4/0:0	[M+H]+	Lipids default	LPC 20:4/0:0 [M+H]+	LPC 20:4/0:0 [M+H]+	LPC 20:4/0:0 [M+H]+	3.81585e+06	1
502.33	100.428	Lysophosphatidylcholine LPC(18:2/0:0)	[M+H-H2O]+	502.33	1.67572	LPC O-18:4	[M+H]+	Lipids default	LPC 18:2/0:0 [M+H-H2O]+	NA #2	LPC O-18:4 [M+H]+	485703	NA
542.322	100.614	Lysophosphatidylcholine LPC(18:2/0:0)	[M+Na]+	542.322	1.67572	LPC 20:5/0:0	[M+H]+	Lipids default	LPC 18:2/0:0 [M+Na]+	LPC 18:2/0:0 [M+Na]+	LPC 20:5/0:0 [M+H]+ #2	268363	1
520.341	100.624	Lysophosphatidylcholine LPC(18:2/0:0)	[M+H]+	520.341	1.68667	LPC 18:2/0:0	[M+H]+	Lipids default	LPC 18:2/0:0 [M+H]+	LPC 18:2/0:0 [M+H]+	LPC 18:2/0:0 [M+H]+	1.41776e+07	1
570.355	105.499	Lysophosphatidylcholine LPC(22:5/0:0)	[M+H]+	570.356	1.9276	LPC 22:5	[M+H]+	Lipids default	LPC 22:5/0:0 [M+H]+	LPC 22:5/0:0 [M+H]+	LPC 22:5/0:0 [M+H]+	313162	1
184.074	106.688	Lysophosphatidylcholine LPC(0:0/16:0)	fragment; PC headgroup; [M]+	184.074	3.02287	2-methyl-4-(pyridin-2-yl)but-3-yn-2-ol	[M+Na]+	All public MS/MS positive mode V15	LPC 0:0/16:0 [fragment]+	LPC O-16:1	2-methyl-4-(pyridin-2-yl)but-3-yn-2-ol #1	175347	INC
546.355	111.279	Lysophosphatidylcholine LPC(20:3/0:0)	[M+H]+	546.364	6.31987	LPC 20:3	[M+H]+	Lipids default	LPC 20:3/0:0 [M+H]+	LPC 20:3/0:0 [M+H]+	LPC 20:3/0:0 [M+H]+	1.37252e+06	1
478.33	113.441	Lysophosphatidylcholine LPC(16:0/0:0)	[M+H-H2O]+	478.33	1.89475	LPC O-16:2	[M+H]+	Lipids default	LPC 16:0/0:0 [M+H-H2O]+	LPC P-16:1 [M+H]+	LPC O-16:2 [M+H]+	938169	INC
518.323	113.518	Lysophosphatidylcholine LPC(16:0/0:0)	[M+Na]+	518.323	1.89475	LPC 18:3/0:0	[M+H]+	Lipids default	LPC 16:0/0:0 [M+Na]+	LPC 18:3/0:0 [M+H]+ #1	LPC 18:3/0:0 [M+H]+ #1	1.01959e+06	2
496.341	113.594	Lysophosphatidylcholine LPC(16:0/0:0)	[M+H]+	496.341	1.9057	LPC 16:0; PlaSMA ID-2660	[M+H]+	All public MS/MS positive mode V15	LPC 16:0/0:0 [M+H]+	LPC 16:0/0:0 [M+H]+	LPC 16:0/0:0 [M+H]+	3.6593e+07	1
454.294	117.241	Lysophosphatidylethanolamine LPE(16:0/0:0)	[M+H]+	454.294	1.96045	LPC 13:0/0:0	[M+H]+	Lipids default	LPE 16:0/0:0 [M+H]+	LPE 16:0/0:0 [M+H]+	LPC 13:0/0:0 [M+H]+	75314.7	1
544.338	122.43	Lysophosphatidylcholine LPC(18:1/0:0)	[M+Na]+	544.338	2.02617	LPC 20:4/0:0	[M+H]+	Lipids default	LPC 18:1/0:0 [M+Na]+	LPC 18:1/0:0 [M+Na]+	LPC 20:4/0:0 [M+H]+ #1	306640	1
522.357	122.523	Lysophosphatidylcholine LPC(18:1/0:0)	[M+H]+	522.356	2.01522	LPC 18:1/0:0	[M+H]+	Lipids default	LPC 18:1/0:0 [M+H]+	LPC 18:1/0:0 [M+H]+	LPC 18:1/0:0 [M+H]+	8.17038e+06	1
184.074	139.529	Lysophosphatidylcholine LPC(0:0/18:0)	fragment; PC headgroup; [M]+	184.074	3.02287	2-methyl-4-(pyridin-2-yl)but-3-yn-2-ol	[M+Na]+	All public MS/MS positive mode V15	LPC 0:0/18:0 [fragment]+	LPC(P-18:1)	2-methyl-4-(pyridin-2-yl)but-3-yn-2-ol #2	68083.4	2
546.354	146.388	Lysophosphatidylcholine LPC(18:0/0:0)	[M+Na]+	546.356	6.9879	LPC 20:3	[M+H]+	Lipids default	LPC 18:0/0:0 [M+Na]+	LPC 18:0/0:0 [M+Na]+	LPC 20:3/0:0 [M+H]+ #2	497113	1
524.372	146.633	Lysophosphatidylcholine LPC(18:0/0:0)	[M+H]+	524.376	6.34177	LPC 18:0	[M+H]+	Lipids default	LPC 18:0/0:0 [M+H]+	LPC 18:0/0:0 [M+H]+	LPC 18:0/0:0 [M+H]+	1.98303e+07	1
369.353	151.8	Cholesterol sulfate	fragment; [M-HSO4+H-H2O]+	369.351	4.62203	Cholesterol	[M+H-H2O]-	All public MS/MS positive mode V15	Cholesterol sulfate	NA #3	Cholesterol [M+H-H2O] #1	328443	NA
673.527	266.207	Sphingomyelin SM(d18:2/14:0)	[M+H]+	673.527	5.08212	SM 32:2;2O|SM 16:1;2O/16:1	[M+H]+	Lipids default	SM 18:2;O2/14:0 [M+H]+	SM 18:2;O2/14:0 [M+H]+	SM 32:2;2O|SM 16:1;2O/16:1 [M+H]+	514933	1
369.352	275.523	Cholesterol	[M+H-H2O]+	369.351	4.62203	Cholesterol	[M+H-H2O]-	All public MS/MS positive mode V15	Cholesterol [M+H-H2O]+	Cholesterol [M+H-H2O]+	Cholesterol [M+H-H2O]+	1.53344e+06	1
728.52	292.611	Phosphatidylcholine PC(32:3)	[M+H]+	728.519	5.79397	PC 32:3|PC 16:0_16:3	[M+H]+	Lipids default	PC 32:3 [M+H]+	PC 30:0 [M+Na]+ #1	PC 32:3 [M+H]+	53929.2	3
675.543	301.423	Sphingomyelin SM(d18:1/14:0) and/or SM(d16:1/16:0)	[M+H]+	675.543	5.08212	SM 32:1;2O|SM 16:1;2O/16:0	[M+H]+	Lipids default	SM 32:1;O2 [M+H]+	SM 32:1;O2 [M+H]+	SM 32:1;O2 [M+H]+	5.04874e+06	1
739.513	309.502	Sphingomyelin SM(d18:2/16:0)	[M+K]+	739.514	5.20258	DG 44:10	[M+Na]+	Lipids default	SM 18:2;O2/16:0 [M+K]+	NA #4	DG 44:10 [M+Na]+	120086	NA
723.54	309.517	Sphingomyelin SM(d18:2/16:0)	[M+Na]+	723.54	5.20258	SM 36:5;2O|SM 18:2;2O/18:3	[M+H]+	Lipids default	SM 18:2;O2/16:0 [M+Na]+	SM 18:2;O2/16:0 [M+Na]+	SM 36:5;2O|SM 18:2;2O/18:3 [M+H]+ #1	389257	1
701.558	309.534	Sphingomyelin SM(d18:2/16:0)	[M+H]+	701.558	5.20258	SM 34:2;2O|SM 18:1;2O/16:1	[M+H]+	Lipids default	SM 18:2;O2/16:0 [M+H]+	SM 18:2;O2/16:0 [M+H]+	SM 34:2;2O|SM 18:1;2O/16:1	7.3397e+06	1
683.547	309.542	Sphingomyelin SM(d18:2/16:0)	[M-H2O+H]+	683.548	5.20258	DG 39:3	[M+Na]+	Lipids default	SM 18:2;O2/16:0 [M+H-H2O]+	SM 18:2;O2/16:0 [M+H-H2O]+	DG 39:3 [M+Na]+	273345	1
184.074	309.652	Sphingomyelin SM(d18:2/16:0)	fragment; [PC head group]+	184.075	6.99885	Phosphocholine	[M]+	All public MS/MS positive mode V15	SM 18:2;O2/16:0 [PC fragment]+	SM 18:2;O2/16:0 [PC fragment]+	Phosphocholine [M]+	600550	1
800.517	310.717	Phosphatidylcholine PC(36:6)	[M+Na]+	800.519	5.21353	PC 38:9|PC 18:4_20:5	[M+H]+	Lipids default	PC 36:6 [M+Na]+	PC 36:6 [M+Na]+	PC 38:9|PC 18:4_20:5 [M+H]+	14648.3	1
778.536	310.806	Phosphatidylcholine PC(36:6)	[M+H]+	778.536	5.22448	PC 36:6|PC 18:3_18:3	[M+H]+	Lipids default	PC 36:6 [M+H]+	PC(34:3) PC(12:0_22:3) [M+Na]+	PC 36:6 [M+H]+	327266	3
754.536	321.398	Phosphatidylcholine PC(34:4)	[M+H]+	754.537	5.95823	PC 34:4|PC 14:0_20:4	[M+H]+	Lipids default	PC 34:4 [M+H]+	PC(32:1) PC(8:0_24:1) [M+Na]+	PC 34:4 [M+H]+	832640	3
730.537	322.144	Phosphatidylcholine PC(32:2)	[M+H]+	730.537	5.39972	PC 32:2|PC 14:0_18:2	[M+H]+	Lipids default	PC 32:2 [M+H]+	PC 32:2 [M+H]+	PC 32:2 [M+H]+	2.45524e+06	1
752.518	322.159	Phosphatidylcholine PC(32:2)	[M+Na]+	752.517	5.39972	PC 34:5|PC 14:0_20:5	[M+H]+	Lipids default	PC 32:2 [M+Na]+	PC 32:2 [M+Na]+	PC 34:5|PC 14:0_20:5 [M+H]+	104337	1
689.558	322.711	Sphingomyelin SM(d16:1/17:0) and/or SM(d18:1/15:0) and/or SM(d17:1/16:0)	[M+H]+	689.559	5.42162	SM 33:1;2O|SM 16:1;2O/17:0	[M+H]+	Lipids default	SM 33:1;O2 [M+H]+	SM 33:1;O2 [M+H]+	SM 33:1;O2 [M+H]+	3.12097e+06	1
852.548	328.49	Phosphatidylcholine PC(40:8)	[M+Na]+	852.549	5.64065	PC 42:11|PC 20:5_22:6	[M+H]+	Lipids default	PC 40:8 [M+Na]+	PC 42:11 [M+H]+	PC 42:11 [M+H]+	19850.6	2
756.552	333.75	Phosphatidylcholine PC(34:3)	[M+H]+	756.553	5.62968	PC 34:3|PC 16:0_18:3	[M+H]+	Lipids default	PC 34:3 [M+H]+	PC(32:0) PC(13:0_19:0) [M+Na]+	PC 34:3 [M+H]+	4.44536e+06	4
778.534	334.645	Phosphatidylcholine PC(34:3)	[M+Na]+	778.534	5.62968	PC 36:6|PC 18:3_18:3	[M+H]+	Lipids default	PC 34:3 [M+Na]+	PC 34:3 [M+Na]+	PC 36:6|PC 18:3_18:3 [M+H]+	178509	1
780.553	335.295	Phosphatidylcholine PC(36:5)	[M+H]+	780.554	5.62968	PC 36:5|PC 16:0_20:5	[M+H]+	Lipids default	PC 36:5 [M+H]+	PC 36:5 [M+H]+	PC 36:5 [M+H]+	9.75404e+06	1
802.534	335.374	Phosphatidylcholine PC(36:5)	[M+Na]+	802.534	5.62968	PC 38:8|PC 18:3_20:5	[M+H]+	Lipids default	PC 36:5 [M+Na]+	PC 36:5 [M+Na]+	PC 38:8|PC 18:3_20:5 [M+H]+	514260	1
830.567	336.218	Phosphatidylcholine PC(40:8)	[M+H]+	830.568	5.64065	PC 40:8|PC 20:4_20:4	[M+H]+	Lipids default	PC 40:8 [M+H]+	PC(38:5) PC(18:0_20:5) [M+Na]+	PC 40:8 [M+H]+	300527	5
782.568	340.787	Phosphatidylcholine PC(36:4) - isomer 1	[M+H]+	782.568	5.7173	PC 36:4|PC 18:2_18:2	[M+H]+	Lipids default	PC 36:4 [M+H]+ #1	PC(34:1) PC(10:0_24:1) [M+Na]+	PC 36:4 [M+H]+ #1	8.99104e+06	2
804.55	340.837	Phosphatidylcholine PC(36:4) - isomer 1	[M+Na]+	804.551	5.7173	PC 38:7|PC 18:2_20:5	[M+H]+	Lipids default	PC 36:4 [M+Na]+	PC 36:4 [M+Na]+	PC 38:7|PC 18:2_20:5 [M+H]+	518289	1
725.556	344.228	Sphingomyelin SM(d18:1/16:0)	[M+Na]+	725.556	5.77207	SM 36:4;2O|SM 18:1;2O/18:3	[M+H]+	Lipids default	SM 18:1;O2/16:0 [M+Na]+	SM 18:1;O2/16:0 [M+Na]+	SM 36:4;2O|SM 18:1;2O/18:3 [M+H]+	1.74226e+06	1
703.575	344.679	Sphingomyelin SM(d18:1/16:0)	[M+H]+	703.575	5.78302	SM 34:1;2O|SM 18:1;2O/16:0	[M+H]+	Lipids default	SM 18:1;O2/16:0 [M+H]+	SM 18:1;O2/16:0 [M+H]+	SM 18:1;O2/16:0 [M+H]+	3.12223e+07	1
844.613	348.067	Lactosylceramide LacCer(d18:1/16:0)	[M+H-H2O]+	844.613	5.84872	PC O-42:8	[M+H]+	Lipids default	LacCer 18:1;O2/16:0 [M+H-H2O]+	LacCer 18:1;O2/16:0 [M+H-H2O]+	PC O-42:8 [M+H]+	130139	1
884.606	348.095	Lactosylceramide LacCer(d18:1/16:0)	[M+Na]+	884.608	5.84872	PC 44:9|PC 20:4_24:5	[M+H]+	Lipids default	LacCer 18:1;O2/16:0 [M+Na]+	LacCer 18:1;O2/16:0 [M+Na]+	PC 44:9|PC 20:4_24:5 [M+H]+	100288	1
806.569	352.397	Phosphatidylcholine PC(38:6)	[M+H]+	806.569	5.92538	PC 38:6|PC 16:0_22:6	[M+H]+	Lipids default	PC 38:6 [M+H]+	PC 38:6 [M+H]+	PC 38:6 [M+H]+	3.05039e+07	1
751.58	354.967	Sphingomyelin SM(d18:2/18:0)	[M+Na]+	751.572	5.94728	SM 38:5;2O|SM 18:2;2O/20:3	[M+H]+	Lipids default	SM 18:2;O2/18:0 [M+Na]+	SM 18:2;O2/18:0 [M+Na]+	SM 38:5;2O|SM 18:2;2O/20:3 [M+H]+	2435.51	1
729.585	354.985	Sphingomyelin SM(d18:2/18:0)	[M+H]+	729.592	5.95823	SM 36:2;2O|SM 18:2;2O/18:0	[M+H]+	Lipids default	SM 18:2;O2/18:0 [M+H]+	SM(d18:1/18:1) [M+H]+	SM 18:2;O2/18:0 [M+H]+	229609	2
828.552	355.2	Phosphatidylcholine PC(38:6)	[M+Na]+	828.551	5.91443	PC 40:9|PC 18:4_22:5	[M+H]+	Lipids default	PC 38:6 [M+Na]+	PC 38:6 [M+Na]+	PC 40:9|PC 18:4_22:5 [M+H]+	1.68708e+06	1
732.554	355.289	Phosphatidylcholine PC(32:1)	[M+H]+	732.556	5.95823	PC 32:1|PC 16:0_16:1	[M+H]+	Lipids default	PC 32:1 [M+H]+	PE(35:1) PE(15:0_20:1) [M+H]+	PC 32:1 [M+H]+	6.38418e+06	3
754.535	355.296	Phosphatidylcholine PC(32:1)	[M+Na]+	754.537	5.95823	PC 34:4|PC 14:0_20:4	[M+H]+	Lipids default	PC 32:1 [M+Na]+	PC 32:1 [M+Na]+	PC 34:4|PC 14:0_20:4 [M+H]+	323860	1
664.491	356.4	Phosphatidylethanolamine PE(30:0)	[M+H]+	664.49	5.93633	PC 27:0|PC 13:0_14:0	[M+H]+	Lipids default	PE 30:0 [M+H]+	PE 30:0 [M+H]+	PC 27:0|PC 13:0_14:0 [M+H]+	32591.4	1
786.503	361.329	Phosphatidylethanolamine PE(38:6)	[M+Na]+	786.497	6.81267	RIKEN P-VS1 ID-10686 from Mouse_SmallIntestine_WT_N_F1DHA	[M+K]+	Lipids default	PE 38:6 [M+Na]+	PC(37:9) PC(17:6_20:3) [M+H]+	RIKEN P-VS1 ID-10686 from Mouse_SmallIntestine_WT_N_F1DHA [M+K]+	10272.3	INC
682.562	363	Hexosylceramide HexCer(d18:1/16:0)	[M+H-H2O]+	682.561	6.0568	HexCer 34:1;2O|HexCer 18:1;2O/16:0	[M+H-H2O]+	Lipids default	HexCer 18:1;O2/16:0 [M+H-H2O]+	HexCer 18:1;O2/16:0 [M+H-H2O]+	HexCer 18:1;O2/16:0 [M+H-H2O]+	60450	1
782.569	363.9	Phosphatidylcholine PC(36:4) - isomer 2 - possibly PC(16:0/20:4)	[M+H]+	782.562	8.1709	PC 36:4|PC 20:1_16:3	[M+H]+	Lipids default	PC 36:4 [M+H]+ #2	PE(39:4) PE(17:0_22:4) [M+H]+	PC 36:4 [M+H]+ #2	2.30379e+07	2
758.57	365.313	Phosphatidylcholine PC(34:2) - possibly PC(16:0/18:2)	[M+H]+	758.566	14.2935	PC 34:2|PC 17:1_17:1	[M+H]+	Lipids default	PC 34:2 [M+H]+	PC 34:2 [M+H]+	PC 34:2 [M+H]+	6.65715e+07	1
784.586	375.6	Phosphatidylcholine PC(36:3) - isomer 1	[M+H]+	784.585	7.14133	PC 34:0	[M+Na]+	Lipids default	PC 36:3 [M+H]+ #1	PC 36:3 [M+H]+ #1	PC 34:0 #1	2.05355e+07	1
784.585	376.138	Phosphatidylcholine PC(36:3) - isomer 2	[M+H]+	784.585	7.14133	PC 34:0	[M+Na]+	Lipids default	PC 36:3 [M+H]+ #2	PC 36:3 [M+H]+ #2	PC 34:0 #2	2.05355e+07	1
766.575	384.199	Phosphatidylcholine PC(O-36:5) and/or PC(P-36:4)	[M+H]+	766.576	6.44033	PE O-39:5	[M+H]+	Lipids default	PC P-36:4/PC O-36:5 [M+H]+	PC P-36:4/PC O-36:5 [M+H]+	PE O-39:5 [M+H]+	5.83809e+06	1
731.607	387.803	Sphingomyelin SM(d18:1/18:0)	[M+H]+	731.609	6.50603	RIKEN P-VS1 ID-8829 from Mouse_Aorta_ApoEKO_N_F1DHA	[M+H]+	Lipids default	SM 18:1;O2/18:0 [M+H]+	SM 18:1;O2/18:0 [M+H]+	RIKEN P-VS1 ID-8829 from Mouse_Aorta_ApoEKO_N_F1DHA	6.15609e+06	1
739.611	399.294	Sphingomyelin SM(d18:1/20:1)	[M+H-H2O]+	739.615	6.6922	DG 43:3	[M+Na]+	Lipids default	SM 18:1;O2/20:1 [M+H]+	SM(d18:0/20:2) [M+H-H2O]+	DG 43:3 [M+Na]+	63575.7	2
750.544	401.088	Phosphatidylethanolamine PE(O-38:6) and/or PE(P-38:5)	[M+H]+	750.542	7.32752	PC O-35:6	[M+H]+	Lipids default	PE P-38:5/PE O-38:6 [M+H]+	PE P-38:5/PE O-38:6 [M+H]+	PC O-35:6 [M+H]+	227321	1
639.498	413.15	Diglyceride DG(36:4)	[M+Na]+	639.498	6.92218	DG 36:4	[M+Na]+	Lipids default	DG 36:4 [M+Na]+	DG 36:4 [M+Na]+	DG 36:4 [M+Na]+	73852.3	1
784.583	426.014	Phosphatidylcholine PC(34:0)	[M+Na]+	784.585	7.14133	PC 34:0	[M+Na]+	Lipids default	PC 34:0 [M+Na]+	PC 34:0 [M+Na]+	PC 34:0 [M+Na]+	123702	1
589.481	427.427	Diglyceride DG(32:1)	[M+Na]+	589.48	7.16325	DG 32:1	[M+Na]+	Lipids default	DG 32:1 [M+Na]+	DG 32:1 [M+Na]+	DG 32:1 [M+Na]+	11147.9	1
752.559	434.651	Phosphatidylethanolamine PE(O-38:5) and/or PE(P-38:4)	[M+H]+	752.559	7.28372	PC O-35:5	[M+H]+	Lipids default	PE P-38:4/PE O-38:5 [M+H]+	PE P-38:4/PE O-38:5 [M+H]+	PC O-35:5 [M+H]+	359514	1
774.542	434.92	Phosphatidylethanolamine PE(O-38:5) and/or PE(P-38:4)	[M+Na]+	774.541	7.28372	PC O-37:8	[M+H]+	Lipids default	PE P-38:4/PE O-38:5 [M+Na]+	PE(P-18:1/22:6) [M+H]+	PC O-37:8 [M+H]+	104106	INC
615.496	435.308	Diglyceride DG(34:2) - possibly DG(16:0_18:2_0:0)	[M+Na]+	615.501	7.29467	DG 34:2	[M+Na]+	Lipids default	DG 34:2 [M+Na]+	DG 34:2 [M+Na]+	DG 34:2 [M+Na]+	28007.9	1
781.62	435.383	Sphingomyelin SM(d16:1/22:0) and/or SM(d18:1/20:0)	[M+Na]+	781.621	7.20705	SM 40:4;2O|SM 25:1;2O/15:3	[M+H]+	Lipids default	SM 38:1;O2 [M+Na]+	SM 38:1;O2 [M+Na]+	SM 40:4;2O|SM 25:1;2O/15:3 [M+H]+	257246	1
759.638	435.398	Sphingomyelin SM(d16:1/22:0) and/or SM(d18:1/20:0)	[M+H]+	759.639	7.20705	SM 38:1;2O|SM 18:1;2O/20:0	[M+H]+	Lipids default	SM 38:1;O2 [M+H]+	SM 38:1;O2 [M+H]+	SM 38:1;O2 [M+H]+	3.163e+06	1
811.67	439.275	Sphingomyelin SM(d18:2/24:1)	[M+H]+	811.671	7.36038	SM 42:3;2O|SM 18:2;2O/24:1	[M+H]+	Lipids default	SM 18:2;O2/24:1 [M+H]+	SM 18:2;O2/24:1 [M+H]+	SM 18:2;O2/24:1 [M+H]+	9.29276e+06	1
785.654	440.514	Sphingomyelin SM(d18:2/22:0)	[M+H]+	785.656	7.38228	SM 40:2;2O|SM 27:1;2O/13:1	[M+H]+	Lipids default	SM 18:2;O2/22:0 [M+H]+	SM 18:2;O2/22:0 [M+H]+	SM 18:2;O2/22:0 [M+H]+	9.55993e+06	1
641.513	443.141	Diglyceride DG(36:3) - possibly DG(18:2_18:1_0:0)	[M+Na]+	641.514	7.42608	DG 36:3	[M+Na]+	Lipids default	DG 36:3 [M+Na]+	DG 36:3 [M+Na]+	DG 36:3 [M+Na]+	168402	1
657.487	443.78	Diglyceride DG(36:3) - possibly DG(18:2_18:1_0:0)	[M+K]+	657.488	7.42608	SM 31:3;2O|SM 16:1;2O/15:2	[M+H]+	Lipids default	DG 36:3 [M+K]+	SM(d13:0/18:3) [M+H]+	SM 31:3;2O|SM 16:1;2O/15:2 [M+H]+	109942	INC
591.497	457.919	Diglyceride DG(32:0)	[M+Na]+	591.501	7.67797	DG 32:0	[M+Na]+	Lipids default	DG 32:0 [M+Na]+	DG 32:0 [M+Na]+	DG 32:0 [M+Na]+	15754.2	1
799.669	460.494	Sphingomyelin SM(d17:1/24:1) and/or SM(d18:2/23:0)	[M+H]+	799.671	7.72177	SM 41:2;2O|SM 26:0;2O/15:2	[M+H]+	Lipids default	SM 41:2;O2 [M+H]+	SM 41:2;O2 [M+H]+	SM 41:2;2O|SM 26:0;2O/15:2 [M+H]+	2.46683e+06	1
617.513	464.163	Diglyceride DG(34:1) - possibly DG(16:0_0:0_18:1)	[M+Na]+	617.513	7.77653	DG 34:1	[M+Na]+	Lipids default	DG 34:1 [M+Na]+	DG 34:1 [M+Na]+	DG 34:1 [M+Na]+	146832	1
577.521	464.177	Diglyceride DG(34:1) - possibly DG(16:0_0:0_18:1)	[M+H-H2O]+	577.522	10.8871	RIKEN P-VS1 ID-5423 from Mouse_Plasma_ApoEKO_N_F1DHA	[M+H]+	Lipids default	DG 34:1 [M+H-H2O]+	DG 34:1 [M+H-H2O]+	RIKEN P-VS1 ID-5423 from Mouse_Plasma_ApoEKO_N_F1DHA [M+H]+	176219	1
795.673	468.071	Sphingomyelin SM(d18:1/24:1)	[M+H-H2O]+	795.674	7.84223	DG 47:3	[M+Na]+	Lipids default	SM 18:1;O2/24:1 [M+H-H2O]+	DG 47:3 [M+Na]+	DG 47:3 [M+Na]+	131578	INC
835.667	468.635	Sphingomyelin SM(d18:1/24:1)	[M+Na]+	835.669	7.84223	SM 44:5;2O	[M+H]+	Lipids default	SM 18:1;O2/24:1 [M+Na]+	SM 18:1;O2/24:1 [M+Na]+	SM 44:5;2O [M+H]+	1.14772e+06	1
813.685	468.7	Sphingomyelin SM(d18:1/24:1)	[M+H]+	813.686	7.85318	SM 42:2;2O|SM 27:1;2O/15:1	[M+H]+	Lipids default	SM 18:1;O2/24:1 [M+H]+	SM(d18:2/24:0) [M+H]+	SM 42:2;2O|SM 27:1;2O/15:1 [M+H]+	8.99845e+06	2
787.67	469.835	Sphingomyelin SM(d18:1/22:0)	[M+H]+	787.67	7.8751	SM 40:1;2O|SM 27:1;2O/13:0	[M+H]+	Lipids default	SM 18:1;O2/22:0 [M+H]+	SM(d22:0/18:1) [M+H]+	SM 40:1;2O|SM 27:1;2O/13:0 [M+H]+	7.423e+06	2
809.652	469.972	Sphingomyelin SM(d18:1/22:0)	[M+Na]+	809.652	7.8751	SM 42:4;2O|SM 25:1;2O/17:3	[M+H]+	Lipids default	SM 18:1;O2/22:0 [M+Na]+	SM(d22:0/18:1) [M+Na]+	SM 42:4;2O|SM 25:1;2O/17:3 (M+H]+	909898	2
603.536	471.668	Diglyceride DG(36:2) - possibly DG(18:1_18:1_0:0)	[M+H-H2O]+	603.536	10.909	RIKEN P-VS1 ID-5863 from Mouse_Adipose_WT_N_F1AA	[M+H]+	Lipids default	DG 36:2 [M+H-H2O]+	DG 36:2 [M+H-H2O]+	RIKEN P-VS1 ID-5863 from Mouse_Adipose_WT_N_F1AA [M+H]+	113081	1
643.528	472.014	Diglyceride DG(36:2) - possibly DG(18:1_18:1_0:0)	[M+Na]+	643.528	7.897	DG 36:2	[M+Na]+	Lipids default	DG 36:2 [M+Na]+	DG 36:2 [M+Na]+	DG 36:2 [M+Na]+	84266.2	1
576.573	474.639	Ceramide Cer(d18:1/20:0)	[M+H-H2O]+	576.574	7.92985	Cer 38:1;2O|Cer 18:1;2O/20:0	[M+H-H2O]+	Lipids default	Cer 18:1;O2/20:0 [M+H-H2O]+	NA #5	Cer 18:1;O2/20:0 [M+H-H2O]+	117115	NA
628.603	481.888	Ceramide Cer(d18:2/24:1)	[M+H-H2O]+	628.604	8.06127	Cer 42:3;2O|Cer 18:1;2O/24:2	[M+H-H2O]+	Lipids default	Cer 18:2;O2/24:1 [M+H-H2O]+	CE(15:0) [M+NH4]+	Cer 42:3;2O|Cer 18:1;2O/24:2 [M+H-H2O]+	168627	INC
839.64	488.669	Sphingomyelin SM(d18:1/23:0)	[M+K]+	839.639	8.18185	DG 51:9	[M+Na]+	Lipids default	SM 18:1;O2/23:0	NA #6	DG 51:9 [M+Na]+	107333	NA
645.542	498.425	Diglyceride DG(36:1)	[M+Na]+	645.545	8.34613	DG 36:1	[M+Na]+	Lipids default	DG 36:1 [M+Na]+	DG 36:1 [M+Na]+	DG 36:1 [M+Na]+	20082.4	1
815.699	506.09	Sphingomyelin SM(d18:1/24:0)	[M+H]+	815.707	10.69	TG 47:0|TG 11:0_14:0_22:0	[M+Na]+	Lipids default	SM 18:1;O2/24:0 [M+H]+	SM 18:1;O2/24:0 [M+H]+	TG 47:0|TG 11:0_14:0_22:0 [M+Na]+	5.59896e+06	1
853.655	506.192	Sphingomyelin SM(d18:1/24:0)	[M+K]+	853.656	8.47755	DG 52:9	[M+Na]+	Lipids default	SM 18:1;O2/24:0	NA #7	DG 52:9 [M+Na]+ #2	143057	NA
794.685	516.904	Hexosylceramide HexCer(d18:1/24:0) and/or HexCer(d18:0/24:1)	[M+H-H2O]+	794.684	8.66372	HexCer 42:1;2O|HexCer 18:1;2O/24:0	[M+H-H2O]+	Lipids default	HexCer 42:1;O2 [M+H-H2O]+	HexCer 42:1;O2 [M+H-H2O]+	HexCer 42:1;O2 [M+H-H2O]+	95774	1
850.652	516.961	Hexosylceramide HexCer(d18:1/24:0) and/or HexCer(d18:0/24:1)	[M+K]+	850.653	8.66372	HexCer 47:8;2O|HexCer 17:3;2O/30:5	[M+H-H2O]+	Lipids default	HexCer 42:1;O2 [M+K]+	HexCer 42:1;O2 [M+K]+	HexCer 47:8;2O|HexCer 17:3;2O/30:5 [M+H-H2O]+	65568.9	1
652.659	549.39	Ceramide Cer(d18:0/24:0)	[M+H]+	652.659	9.20047	Cer 42:0;2O|Cer 18:0;2O/24:0	[M+H]+	Lipids default	Cer 18:0;O2/24:0 [M+H]+	Cer 18:0;O2/24:0 [M+H]+	Cer 18:0;O2/24:0 [M+H]+	66009.1	1
646.648	553.246	Ceramide Cer(d18:1/25:0)	[M+H-H2O]+	646.65	9.24428	Cer 43:1;2O|Cer 19:1;2O/24:0	[M+H-H2O]+	Lipids default	Cer 18:1;O2/25:0 [M+H-H2O]+	NA #8	Cer 43:1;2O|Cer 19:1;2O/24:0 [M+H-H2O]+	137717	NA
785.602	573.405	Triglyceride TG(44:2)	[M+K]+	785.606	9.59472	DG 47:8	[M+Na]+	Lipids default	TG 44:2 [M+K]+	TG 44:2 [M+K]+	DG 47:8 [M+Na]+	29002.8	1
769.628	573.474	Triglyceride TG(44:2)	[M+Na]+	769.631	9.59472	TG 44:2|TG 10:0_10:0_24:2	[M+Na]+	Lipids default	TG 44:2 [M+Na]+	TG 44:2 [M+Na]+	TG 44:2 [M+Na]+	26267.5	1
811.618	576.869	Triglyceride TG(46:3)	[M+K]+	811.616	9.63853	DG 49:9	[M+Na]+	Lipids default	TG 46:3 [M+K]+	NA #9	DG 49:9 [M+Na]+	40057.4	NA
790.688	576.93	Triglyceride TG(46:3)	[M+NH4]+	790.695	9.64948	TG 46:3|TG 14:0_14:1_18:2	[M+NH4]+	Lipids default	TG 46:3 [M+NH4]+	TG 46:3 [M+NH4]+	TG 46:3 [M+NH4]+	19990.4	1
795.644	576.993	Triglyceride TG(46:3)	[M+Na]+	795.645	9.64948	TG 46:3|TG 8:0_8:0_30:3	[M+Na]+	Lipids default	TG 46:3 [M+Na]+	TG 46:3 [M+Na]+	TG 46:3 [M+Na]+	40576	2
816.704	580.031	Triglyceride TG(48:4)	[M+NH4]+	816.703	9.69328	TG 48:4|TG 12:0_18:2_18:2	[M+NH4]+	Lipids default	TG 48:4 [M+NH4]+	TG 48:4 [M+NH4]+	TG 48:4 [M+NH4]+	39403.8	1
821.66	580.066	Triglyceride TG(48:4)	[M+Na]+	821.66	9.69328	TG 48:4|TG 11:0_20:1_17:3	[M+Na]+	Lipids default	TG 48:4 [M+Na]+	TG 48:4 [M+Na]+	TG 48:4 [M+Na]+	92263.9	1
847.676	586.656	Triglyceride TG(50:5)	[M+Na]+	847.677	9.74803	TG 50:5|TG 14:1_18:2_18:2	[M+Na]+	Lipids default	TG 50:5 [M+Na]+	TG 50:5 [M+Na]+	TG 50:5 [M+Na]+	103093	1
693.556	589.348	Cholesterol ester CE(20:5)	[M+Na]+	693.557	9.85755	DG 40:5	[M+Na]+	Lipids default	CE 20:5 [M+Na]+	CE 20:5 [M+Na]+	DG 40:5 [M+Na]+	49110	1
787.618	592.639	Triglyceride TG(44:1)	[M+K]+	787.619	9.91232	DG 47:7	[M+Na]+	Lipids default	TG 44:1 [M+K]+	TG 44:1 [M+K]+	DG 47:7 [M+Na]+	44632.3	1
771.644	592.663	Triglyceride TG(44:1)	[M+Na]+	771.645	9.91232	TG 44:1|TG 8:0_8:0_28:1	[M+Na]+	Lipids default	TG 44:1 [M+Na]+	TG 44:1 [M+Na]+	TG 44:1 [M+Na]+	74445.5	1
766.689	592.696	Triglyceride TG(44:1)	[M+NH4]+	766.69	9.92327	TG 44:1|TG 14:0_14:0_16:1	[M+NH4]+	Lipids default	TG 44:1 [M+NH4]+	TG 44:1 [M+NH4]+	TG 44:1 [M+NH4]+	22823.3	1
813.634	595.267	Triglyceride TG(46:2)	[M+K]+	813.636	9.95612	DG 49:8	[M+Na]+	Lipids default	TG 46:2 [M+K]+	TG 46:2 [M+K]+	DG 49:8 [M+Na]+	110815	1
792.704	595.291	Triglyceride TG(46:2)	[M+NH4]+	792.705	9.95612	TG 46:2|TG 13:0_13:0_20:2	[M+NH4]+	Lipids default	TG 46:2 [M+NH4]+	TG 46:2 [M+NH4]+	TG 46:2 [M+NH4]+	99863.8	1
797.66	595.296	Triglyceride TG(46:2)	[M+Na]+	797.662	9.95612	TG 46:2|TG 13:0_16:0_17:2	[M+Na]+	Lipids default	TG 46:2 [M+Na]+	TG 46:2 [M+Na]+	TG 46:2 [M+Na]+	216342	1
719.571	595.891	Cholesterol ester CE(22:6)	[M+Na]+	719.572	9.96707	DG 42:6	[M+Na]+	Lipids default	CE 22:6 [M+Na]+	CE 22:6 [M+Na]+	DG 42:6 [M+Na]+	59033.9	1
839.65	597.895	Triglyceride TG(48:3)	[M+K]+	839.653	9.99992	DG 51:9	[M+Na]+	Lipids default	TG 48:3 [M+K]+	TG 48:3 [M+K]+	DG 51:9 [M+Na]+ #2	256742	1
823.676	597.9	Triglyceride TG(48:3)	[M+Na]+	823.678	9.99992	TG 48:3|TG 16:1_16:1_16:1	[M+Na]+	Lipids default	TG 48:3 [M+Na]+	TG 48:3 [M+Na]+	TG 48:3 [M+Na]+	508531	1
899.708	598.628	Triglyceride TG(54:7)	[M+Na]+	899.71	10.0109	TG 54:7|TG 16:1_16:1_22:5	[M+Na]+	Lipids default	TG 54:7 [M+Na]+	TG 54:7 [M+Na]+	TG 54:7 [M+Na]+	336382	1
849.692	600.584	Triglyceride TG(50:4)	[M+Na]+	849.692	10.0437	TG 50:4|TG 14:1_18:1_18:2	[M+Na]+	Lipids default	TG 50:4 [M+Na]+	TG 50:4 [M+Na]+	TG 50:4 [M+Na]+	925984	1
844.737	600.851	Triglyceride TG(50:4)	[M+NH4]+	844.737	10.0437	TG 50:4|TG 14:0_18:2_18:2	[M+NH4]+	Lipids default	TG 50:4 [M+NH4]+	TG 50:4 [M+NH4]+	TG 50:4 [M+NH4]+	558299	1
875.708	603.994	Triglyceride TG(52:5)	[M+Na]+	875.71	10.0875	TG 52:5|TG 16:0_16:0_20:5	[M+Na]+	Lipids default	TG 52:5 [M+Na]+	TG 52:5 [M+Na]+	TG 52:5 [M+Na]+	2.35417e+06	1
901.724	606.406	Triglyceride TG(54:6)	[M+Na]+	901.726	10.1424	TG 54:6|TG 9:0_9:0_36:6	[M+Na]+	Lipids default	TG 54:6 [M+Na]+	TG 54:6 [M+Na]+	TG 54:6 [M+Na]+	1.11059e+06	1
863.707	610.539	Triglyceride TG(51:4)	[M+Na]+	863.709	10.2081	TG 51:4|TG 21:0_15:2_15:2	[M+Na]+	Lipids default	TG 51:4 [M+Na]+	TG 51:4 [M+Na]+	TG 51:4 [M+Na]+	162389	1
799.676	613.218	Triglyceride TG(46:1)	[M+Na]+	799.678	10.2629	TG 46:1|TG 13:0_18:0_15:1	[M+Na]+	Lipids default	TG 46:1 [M+Na]+	TG 46:1 [M+Na]+	TG 46:1 [M+Na]+	292620	1
815.65	613.265	Triglyceride TG(46:1)	[M+K]+	815.652	10.2629	DG 49:7	[M+Na]+	Lipids default	TG 46:1 [M+K]+	TG 46:1 [M+K]+	DG 49:7 [M+Na]+	117802	1
841.667	615.318	Triglyceride TG(48:2)	[M+K]+	841.667	10.2957	DG 51:8	[M+Na]+	Lipids default	TG 48:2 [M+K]+	TG 48:2 [M+K]+	DG 51:8 [M+Na]+	352164	1
820.737	615.565	Triglyceride TG(48:2)	[M+NH4]+	820.739	10.2957	TG 48:2|TG 16:0_16:1_16:1	[M+NH4]+	Lipids default	TG 48:2 [M+NH4]+	TG 48:2 [M+NH4]+	TG 48:2 [M+NH4]+	505069	1
927.741	617.273	Triglyceride TG(56:7)	[M+Na]+	927.741	10.2519	TG 56:7|TG 10:0_10:0_36:7	[M+Na]+	Lipids default	TG 56:7 [M+Na]+	TG 56:7 [M+Na]+	TG 56:7 [M+Na]+	412453	1
846.753	617.724	Triglyceride TG(50:3)	[M+NH4]+	846.753	10.3395	TG 50:3|TG 16:0_16:1_18:2	[M+NH4]+	Lipids default	TG 50:3 [M+NH4]+	TG 50:3 [M+NH4]+	TG 50:3 [M+NH4]+	1.56072e+06	1
811.715	617.931	Triglyceride TG(50:3)	[M+H-H2O]+	811.716	10.3286	DG 48:2	[M+Na]+	Lipids default	TG 50:3 [M+H-H2O]+	DG 48:2 [M+Na]+	DG 48:2 [M+Na]+	51312.9	INC
577.516	619.215	Triglyceride TG(48:2) and/or TG(54:6)	fragment [M+H-C14:1+NH3]+	577.522	10.8871	RIKEN P-VS1 ID-5423 from Mouse_Plasma_ApoEKO_N_F1DHA	[M+H]+	Lipids default	TG 48:2 [fragment]+	NA #10	RIKEN P-VS1 ID-5423 from Mouse_Plasma_ApoEKO_N_F1DHA [M+H]+ #2	505298	NA
837.729	619.884	Triglyceride TG(52:4)	[M+H-H2O]+	837.733	10.3724	DG 50:3	[M+Na]+	Lipids default	TG 52:4 [M+H-H2O]+	NA #11	DG 50:3 [M+Na]+	130691	NA
872.769	619.971	Triglyceride TG(52:4)	[M+NH4]+	872.77	10.3724	TG 52:4|TG 16:0_18:2_18:2	[M+NH4]+	Lipids default	TG 52:4 [M+NH4]+	TG 52:4 [M+NH4]+	TG 52:4 [M+NH4]+	3.73451e+06	1
898.784	622.544	Triglyceride TG(54:5)	[M+NH4]+	898.785	10.4162	TG 54:5|TG 18:1_18:2_18:2	[M+NH4]+	Lipids default	TG 54:5 [M+NH4]+	TG 54:5 [M+NH4]+	TG 54:5 [M+NH4]+	1.49707e+06	1
903.741	622.91	Triglyceride TG(54:5)	[M+Na]+	903.741	10.4162	TG 54:5|TG 16:0_16:0_22:5	[M+Na]+	Lipids default	TG 54:5 [M+Na]+	TG 54:5 [M+Na]+	TG 54:5 [M+Na]+	3.26526e+06	1
865.725	627.132	Triglyceride TG(51:3)	[M+Na]+	865.726	10.4819	TG 51:3|TG 17:1_17:1_17:1	[M+Na]+	Lipids default	TG 51:3 [M+Na]+	TG 51:3 [M+Na]+	TG 51:3 [M+Na]+	510657	1
891.74	629.12	Triglyceride TG(53:4)	[M+Na]+	891.742	10.5257	TG 53:4|TG 15:1_21:1_17:2	[M+Na]+	Lipids default	TG 53:4 [M+Na]+	TG 53:4 [M+Na]+	TG 53:4 [M+Na]+	295031	1
843.682	631.75	Triglyceride TG(48:1)	[M+K]+	843.684	10.5695	DG 51:7	[M+Na]+	Lipids default	TG 48:1 [M+K]+	TG 48:1 [M+K]+	DG 51:7 [M+Na]+	326692	1
848.769	634.11	Triglyceride TG(50:2)	[M+NH4]+	848.769	10.6024	TG 50:2|TG 16:0_16:1_18:1	[M+NH4]+	Lipids default	TG 50:2 [M+NH4]+	TG 50:2 [M+NH4]+	TG 50:2 [M+NH4]+	1.7605e+06	1
874.784	635.686	Triglyceride TG(52:3)	[M+NH4]+	874.787	10.6352	TG 52:3|TG 16:0_18:1_18:2	[M+NH4]+	Lipids default	TG 52:3 [M+NH4]+	TG 52:3 [M+NH4]+	TG 52:3 [M+NH4]+	5.28664e+06	1
900.8	638.105	Triglyceride TG(54:4)	[M+NH4]+	900.802	10.6791	TG 54:4|TG 18:1_18:1_18:2	[M+NH4]+	Lipids default	TG 54:4 [M+NH4]+	TG 54:4 [M+NH4]+	TG 54:4 [M+NH4]+	2.14015e+06	1
865.763	638.689	Triglyceride TG(54:4)	[M+H-H2O]+	865.763	10.6791	DG 52:3	[M+Na]+	Lipids default	TG 54:4 [M+H-H2O]+	NA #12	DG 52:3 [M+Na]+	100319	NA
905.757	638.933	Triglyceride TG(54:4)	[M+Na]+	905.758	10.6791	TG 54:4|TG 16:0_16:0_22:4	[M+Na]+	Lipids default	TG 54:4 [M+Na]+	TG 54:4 [M+Na]+	TG 54:4 [M+Na]+	4.00576e+06	1
673.588	641.591	Cholesterol ester CE(18:1)	[M+Na]+	673.585	10.7228	DG 38:1	[M+Na]+	Lipids default	CE 18:1 [M+Na]+	CE 18:1 [M+Na]+	CE 18:1 [M+Na]+	26440.8	1
369.353	641.591	Cholesterol ester CE(18:1)	fragment; [M+H-H2O-C18:1]+	369.351	10.7228	Cholesterol	[M+H-H2O]-	All public MS/MS positive mode V15	CE 18:1 [fragment]+	CE 18:1 [fragment]+	Cholesterol [M+H-H2O]+ #2	1.36469e+06	1
577.52	650.798	Triglyceride TG(52:2)	fragment [M-C18:1+NH3]+	577.522	10.8871	RIKEN P-VS1 ID-5423 from Mouse_Plasma_ApoEKO_N_F1DHA	[M+H]+	Lipids default	TG 52:2 [fragment 1]+	TG 52:2 [fragment 1]+	RIKEN P-VS1 ID-5423 from Mouse_Plasma_ApoEKO_N_F1DHA #3	1.73895e+07	INC
876.8	651.022	Triglyceride TG(52:2)	[M+NH4]+	876.803	10.8871	TG 52:2|TG 16:0_18:1_18:1	[M+NH4]+	Lipids default	TG 52:2 [M+NH4]+	TG 52:2 [M+NH4]+	TG 52:2 [M+NH4]+	3.3549e+06	1
883.772	651.318	Triglyceride TG(52:1)	[M+Na]+	883.773	11.1282	TG 52:1|TG 16:0_18:0_18:1	[M+Na]+	Lipids default	TG 52:1 [M+Na]+	TG 52:1 [M+Na]+	TG 52:1 [M+Na]+	1.02747e+06	1
878.808	651.43	Triglyceride TG(52:1)	[M+NH4]+	878.818	11.1391	TG 52:1|TG 16:0_18:0_18:1	[M+NH4]+	Lipids default	TG 52:1 [M+NH4]+	NA #13	TG 52:1 [M+NH4]+	601061	NA
603.535	652.092	Triglyceride TG(52:2)	fragment; [M+H-C16:0+NH3]+	603.536	10.909	RIKEN P-VS1 ID-5863 from Mouse_Adipose_WT_N_F1AA	[M+H]+	Lipids default	TG 52:2 [fragment 2]+	NA #14	RIKEN P-VS1 ID-5863 from Mouse_Adipose_WT_N_F1AA [M+H]+ #4	1.26066e+07	NA
904.826	653.509	Triglyceride TG(54:2)	[M+NH4]+	904.835	11.161	TG 54:2|TG 18:0_18:1_18:1	[M+NH4]+	Lipids default	TG 54:2 [M+NH4]+	NA #15	TG 54:2 [M+NH4]+	268380	NA
933.787	655.254	Triglyceride TG(56:4)	[M+Na]+	933.791	10.9528	TG 56:4|TG 20:1_20:1_16:2	[M+Na]+	Lipids default	TG 56:4 [M+Na]+	TG 56:4 [M+Na]+	TG 56:4 [M+Na]+	278899	1
909.787	667.207	Triglyceride TG(54:2)	[M+Na]+	909.792	11.161	TG 54:2|TG 18:0_18:1_18:1	[M+Na]+	Lipids default	TG 54:2 [M+Na]+	TG 54:2 [M+Na]+	TG 54:2 [M+Na]+	1.5827e+06	1
911.796	668.084	Triglyceride TG(54:1)	[M+Na]+	911.805	11.3801	TG 54:1|TG 18:0_18:0_18:1	[M+Na]+	Lipids default	TG 54:1 [M+Na]+	TG 55:6 [M+NH4]+	TG 54:1 [M+Na]+	298512	INC
935.803	668.551	Triglyceride TG(56:3)	[M+Na]+	935.804	11.172	TG 56:3|TG 18:0_16:1_22:2	[M+Na]+	Lipids default	TG 56:3 [M+Na]+	TG 56:3 [M+Na]+	TG 56:3 [M+Na]+	180196	1
963.833	683.389	Triglyceride TG(58:3)	[M+Na]+	963.832	11.4239	TG 58:3|TG 16:1_20:1_22:1	[M+Na]+	Lipids default	TG 58:3 [M+Na]+	TG 58:3 [M+Na]+	TG 58:3 [M+Na]+	42477.4	1
989.847	685.034	Triglyceride TG(60:4)	[M+Na]+	989.839	11.4567	TG 60:4|TG 8:0_16:2_36:2	[M+Na]+	Lipids default	TG 60:4 [M+Na]+	TG 60:4 [M+Na]+	TG 60:4 [M+Na]+	21729.4	1
939.831	694.766	Triglyceride TG(56:1)	[M+Na]+	939.833	11.621	TG 56:1|TG 10:0_32:0_14:1	[M+Na]+	Lipids default	TG 56:1 [M+Na]+	TG 56:1 [M+Na]+	TG 56:1 [M+Na]+	30337.5	1

## Sheet: Lipid-
Features		Manual annotations		MS-DIAL annotations					RefMet annotation labels for comparison			Other data	MetaboAnnotatoR
feature.mz	feature.rt	Metabolite	Ion.type	m/z	RT[min]	Metabolite name	type	Library	Label_name_manual	Label_name_MetaboAnnotatoR	Label_name_MS-DIAL	intensity	iQC_sample_correct_result_rank
583.256	74.1075	Bilirubin	[M-H]-	1.22982	583.256	Bilirubin	[M-H]-	All public MS/MS negative mode V15	Bilirubin [M-H]-	Bilirubin [M-H]-	Bilirubin [M-H]-	307150	1
452.279	81.6	Lysophosphatidylcholine LPC(0:0/14:0)	[M-CH3]-	1.89785	452.277	LPE 16:0	[M-H]-	Lipids default	LPC 0:0/14:0 [M-CH3]-	NA	LPE 16:0 [M-H]-	26695.4	NA
452.277	87.6	Lysophosphatidylcholine LPC(14:0/0:0)	[M-CH3]-	1.89785	452.277	LPE 16:0	[M-H]-	Lipids default	LPC 14:0/0:0 [M-CH3]-	LPE 16:0 [M-H]- #2	LPE 16:0 [M-H]- #2	17220.2	INC
578.347	104.96	Lysophosphatidylcholine LPC(18:2/0:0)	[M+CH3COO]-	1.72262	578.346	LPC 18:2	[M+CH3COO]-	Lipids default	LPC 18:2/0:0 [M+CH3COO]-	LPC 18:2/0:0 [M+CH3COO]-	LPC 18:2/0:0 [M+CH3COO]-	204598	1
279.232	105.6	Lysophosphatidylcholine LPC(18:2/0:0)	fragment; [M-C18:2-H]-	1.72262	279.231	FA 18:2	[M-H]-	Lipids default	LPC 18:2/0:0 [fragment]-	LPC 18:2/0:0 [fragment]-	FA 18:2 [M-H]-	9651.01	1
524.278	104.005	Lysophosphatidylethanolamine LPE(22:6/0:0)	[M-H]-	1.72262	524.277	LPE 22:6	[M-H]-	Lipids default	LPE 22:6/0:0 [M-H]-	LPE 22:6/0:0 [M-H]-	LPE 22:6/0:0 [M-H]-	384053	1
500.273	105	Lysophosphatidylethanolamine LPE(0:0/20:4)	[M-H]-	1.77738	500.277	LPE 20:4	[M-H]-	Lipids default	LPE 0:0/20:4 [M-H]-	NA #2	LPE 0:0/20:4 [M-H]-	5188.55	NA
500.279	107.362	Lysophosphatidylethanolamine LPE(20:4/0:0)	[M-H]-	1.77738	500.277	LPE 20:4	[M-H]-	Lipids default	LPE 20:4/0:0 [M-H]-	LPE 20:4/0:0 [M-H]-	LPE 20:4/0:0 [M-H]-	207923	1
480.309	112.2	Lysophosphatidylcholine LPC(0:0/16:0)	[M-CH3]-	6.16955	480.308	LPE 18:0	[M-H]-	Lipids default	LPC 0:0/16:0 [M-CH3]-	LPC 0:0/16:0 [M-CH3]-	LPE 18:0 [M-H]-	152918	1
480.308	118.027	Lysophosphatidylcholine LPC(16:0/0:0)	[M-CH3]-	6.16955	480.308	LPE 18:0	[M-H]-	Lipids default	LPC 16:0/0:0 [M-CH3]-	LPC 16:0/0:0 [M-CH3]-	LPE 18:0 [M-H]- #2	1.15996e+06	1
554.346	117.292	Lysophosphatidylcholine LPC(16:0/0:0)	[M+CH3COO]-	1.94165	554.345	LPC 16:0	[M+CH3COO]-	Lipids default	LPC 16:0/0:0 [M+CH3COO]-	LPC 16:0/0:0 [M+CH3COO]-	LPC 16:0/0:0 [M+CH3COO]-	845859	1
277.216	135.466	Linolenic acid (C18:3) isomer 1	[M-H]-	2.24848	277.215	FA 18:3	[M-H]-	Lipids default	Octadecatrienoic acid [M-H]-	Octadecatrienoic acid [M-H]-	Octadecatrienoic acid [M-H]-	352355	1
227.2	137.506	Myristic acid (C14:0)	[M-H]-	11.1784	227.199	FA 14:0	[M-H]-	Lipids default	Myristic acid [M-H]-	NA #3	Myristic acid [M-H]-	292046	NA
277.216	138.6	Linolenic acid (C18:3) isomer 2	[M-H]-	2.24848	277.215	FA 18:3	[M-H]-	Lipids default	Octadecatrienoic acid [M-H]- #2	Octadecatrienoic acid [M-H]- #2	Octadecatrienoic acid [M-H]- #2	352355	1
253.216	146.701	Palmitoleic acid (C16:1)	[M-H]-	2.43465	253.215	Palmitoleic acid	[M-H]-	All public MS/MS negative mode V15	Palmitoleic acid [M-H]-	Palmitoleic acid [M-H]-	Palmitoleic acid [M-H]-	742440	1
327.232	147.281	Docosahexaenoic acid (C22:6)	[M-H]-	6.48713	327.231	FA 22:6	[M-H]-	Lipids default	DHA [M-H]-	DHA [M-H]-	DHA [M-H]-	234265	1
303.232	153.802	Arachidonic acid (C20:4)	[M-H]-	2.5551	303.227	FA 20:4	[M-H]-	Lipids default	Eicosatetraenoic acid [M-H]-	Eicosatetraenoic acid [M-H]-	Eicosatetraenoic acid [M-H]-	386036	1
241.216	155.01	Pentadecanoic acid (C15:0)	[M-H]-	5.9941	241.215	FA 15:0	[M-H]-	Lipids default	Pentadecylic acid [M-H]-	Pentadecylic acid [M-H]-	Pentadecylic acid [M-H]-	50262.7	1
480.309	156	Lysophosphatidylethanolamine LPE(18:0)	[M-H]-	6.16955	480.308	LPE 18:0	[M-H]-	Lipids default	LPE 18:0 [M-H]-	Cer d15:1/8:0 [M+H2PO4]-	LPE 18:0 [M-H]- #3	240035	2
279.231	156.825	Linoleic acid (C18:2)	[M-H]-	2.59892	279.231	Linoleic acid	[M-H]-	All public MS/MS negative mode V15	Linoleic acid [M-H]-	Linoleic acid [M-H]-	Linoleic acid [M-H]-	5.01937e+06	1
267.232	164.398	Heptadecenoic acid (C17:1)	[M-H]-	2.73032	267.232	FA 17:1	[M-H]-	Lipids default	Heptadecenoic acid [M-H]-	Heptadecenoic acid [M-H]-	Heptadecenoic acid [M-H]-	79764.3	1
305.247	169.273	Dihomo-gamma-linoleic acid (C20:3)	[M-H]-	2.80698	305.245	FA 20:3	[M-H]-	Lipids default	Eicosatrienoic acid [M-H]-	Eicosatrienoic acid [M-H]-	Eicosatrienoic acid [M-H]-	94961.9	1
281.246	183.899	Oleic acid (C18:1) isomers	[M-H]-	3.05897	281.247	Trans-Vaccenic acid	[M-H]-	All public MS/MS negative mode V15	Oleic acid [M-H]-	Oleic acid [M-H]-	Oleic acid [M-H]-	8.33004e+06	1
307.263	193.14	Eicosadienoic acid (C20:2)	[M-H]-	3.20133	307.262	FA 20:2	[M-H]-	Lipids default	Eicosadienoic acid [M-H]-	Eicosadienoic acid [M-H]-	Eicosadienoic acid [M-H]-	100684	1
309.279	225.29	Eicosenoic acid (C20:1)	[M-H]-	3.73793	309.278	FA 20:1	[M-H]-	Lipids default	Eicosenoic acid [M-H]-	Eicosenoic acid [M-H]-	Eicosenoic acid [M-H]-	133741	1
311.295	267.191	Arachidic acid (C20:0)	[M-H]-	4.43892	311.295	FA 20:0	[M-H]-	Lipids default	Arachidic acid [M-H]-	NA #4	Arachidic acid [M-H]-	61425	NA
807.503	300.367	Phosphatidylinositol PI(16:0_16:1)	[M-H]-	5.0961	807.502	PI 32:1|PI 16:0_16:1	[M-H]-	Lipids default	PI 16:0_16:1 [M-H]-	PI 16:0_16:1 [M-H]-	PI 16:0_16:1 [M-H]-	350143	1
833.518	303.129	Phosphatidylinositol PI(16:0_18:2)	[M-H]-	5.24942	833.518	PI 34:2|PI 16:0_18:2	[M-H]-	Lipids default	PI 16:0_18:2 [M-H]-	PI 16:0_18:2 [M-H]-	PI 16:0_18:2 [M-H]-	2.19113e+06	1
857.518	295.094	Phosphatidylinositol PI(16:0_20:4)	[M-H]-	4.87695	857.517	PI 36:4|PI 18:2_18:2	[M-H]-	Lipids default	PI 16:0_20:4 [M-H]-	PI 16:0_20:4 [M-H]-	PI 36:4|PI 18:2_18:2 [M-H]-	38643.3	1
859.534	324.178	Phosphatidylinositol PI(18:1_18:2)	[M-H]-	5.45748	859.532	PI 36:3|PI 18:1_18:2	[M-H]-	Lipids default	PI 18:1_18:2 [M-H]-	PI 18:1_18:2 [M-H]-	PI 18:1_18:2 [M-H]-	623638	1
883.533	303.538	Phosphatidylinositol PI(18:1_20:4)	[M-H]-	5.26037	883.534	PI 38:5|PI 18:2_20:3	[M-H]-	Lipids default	PI 18:1_20:4 [M-H]-	PI 18:1_20:4 [M-H]-	PI 38:5|PI 18:2_20:3 [M-H]-	19889.2	1
365.342	319.855	Nervonic acid (C24:1)	[M-H]-	5.31512	365.341	FA 24:1	[M-H]-	Lipids default	Tetracosenoic acid [M-H]-	Tetracosenoic acid [M-H]-	Tetracosenoic acid [M-H]-	29515.5	1
809.519	324.968	Phosphatidylinositol PI(16:0/16:0)	[M-H]-	5.57795	809.52	PA 45:10|PA 17:4_28:6	[M-H]-	Lipids default	PI 16:0/16:0 [M-H]-	PI 15:0_17:0 [M-H]-	PA 45:10|PA 17:4_28:6 [M-H]-	182771	2
835.531	328.948	Phosphatidylinositol PI(16:0_18:1)	[M-H]-	5.75317	835.534	PI 34:1|PI 16:0_18:1	[M-H]-	Lipids default	PI 16:0_18:1 [M-H]-	PI 16:0_18:1 [M-H]-	PI 16:0_18:1 [M-H]-	1.89946e+06	1
909.549	329.836	Phosphatidylinositol PI(18:0_22:6)	[M-H]-	5.46843	909.55	PI 40:6|PI 20:3_20:3	[M-H]-	Lipids default	PI 18:0_22:6 [M-H]-	PI 40:6|PI 20:3_20:3 [M-H]-	PI 40:6|PI 20:3_20:3 [M-H]-	63013.7	4
747.569	333.6	Sphingomyelin SM(33:1) - Sphingomyelin SM(d16:1/17:0) and/or SM(d18:1/15:0) and/or SM(d17:1/16:0)	[M+CH3COO]-	5.49033	747.566	SM 33:1;2O|SM 17:1;2O/16:0	[M+CH3COO]-	Lipids default	SM 33:1;O2 [M+CH3COO]-	SM d15:0/18:1 [M+CH3COO]-	SM 33:1;O2 [M+CH3COO]-	57821.9	2
785.525	332.35	Sphingomyelin SM(33:1) - Sphingomyelin SM(d16:1/17:0) and/or SM(d18:1/15:0) and/or SM(d17:1/16:0)	[M+H2PO4]-	5.49033	785.521	PA 43:8|PA 17:2_26:6	[M-H]-	Lipids default	SM 33:1;O2 [M+H2PO4]-	SM d15:0/18:1 [M+H2PO4]-	PA 43:8|PA 17:2_26:6 [M-H]-	119211	2
885.547	325.913	Phosphatidylinositol PI(18:0_20:4)	[M-H]-	5.92838	885.549	PI 38:4|PI 18:0_20:4	[M-H]-	Lipids default	PI 18:0_20:4 [M-H]-	PS 22:4_22:5 [M-H]-	PI 18:0_20:4 [M-H]-	60266.5	INC
861.547	339.7	Phosphatidylinositol PI(18:0_18:2)	[M-H]-	5.91743	861.549	PI 36:2|PI 18:0_18:2	[M-H]-	Lipids default	PI 18:0_18:2 [M-H]-	PC 18:3_20:5 [M+CH3COO]-	PI 18:0_18:2 [M-H]-	10290	INC
761.58	351.961	Sphingomyelin SM(d18:1/16:0)	[M+CH3COO]-	5.84078	761.58	SM 34:1;2O|SM 18:1;2O/16:0	[M+CH3COO]-	Lipids default	SM 18:1;O2/16:0 [M+CH3COO]-	SM d20:1/14:0 [M+CH3COO]-	SM 18:1;O2/16:0 [M+CH3COO]-	705716	2
687.544	352.181	Sphingomyelin SM(d18:1/16:0)	[M-CH3]-	5.84078	687.543	RIKEN N-VS1 ID-4212 from Mouse_Macrophage_WT_N_F1AA	[M-H]-	Lipids default	SM 18:1;O2/16:0 [M-CH3]-	SM d20:1/14:0 [M-CH3]-	RIKEN N-VS1 ID-4212 from Mouse_Macrophage_WT_N_F1AA [M-H]-	2.04035e+06	2
367.357	369.022	Lignoceric acid (C24:0)	[M-H]-	6.1367	367.357	FA 24:0	[M-H]-	Lipids default	Lignoceric acid [M-H]-	Lignoceric acid [M-H]-	Lignoceric acid [M-H]-	50514.8	1
887.563	352.055	Phosphatidylinositol PI(18:0_20:3)	[M-H]-	6.37762	887.566	PI 38:3|PI 18:0_20:3	[M-H]-	Lipids default	PI 18:0_20:3 [M-H]-	PS 22:2_22:6 [M-H]-	PI 18:0_20:3 [M-H]-	84407.2	INC
816.574	372.157	Phosphatidylcholine PC(16:0/18:2)	[M+CH3COO]-	6.1805	816.577	PC 34:2	[M+CH3COO]-	Lipids default	PC 16:0/18:2 [M+CH3COO]-	PC 16:0/18:2 [M+CH3COO]-	PC 16:0/18:2 [M+CH3COO]-	1.82341e+06	1
852.61	405.6	Phosphatidylcholine PC(O-38:5) and/or PC(P-38:4)	[M+CH3COO]-	7.17717	852.618	PC O-38:5|PC O-18:2_20:3	[M+CH3COO]-	Lipids default	PC P-38:4/PC O-38:5 [M+CH3COO]-	PC P-38:4/PC O-38:5 [M+CH3COO]-	PC P-38:4/PC O-38:5 [M+CH3COO]-	60459	1
844.604	412.957	Phosphatidylcholine PC(18:0_18:2)	[M+CH3COO]-	6.85947	844.596	PC 36:2	[M+CH3COO]-	Lipids default	PC 18:0_18:2 [M+CH3COO]-	PC 18:0_18:2 [M+CH3COO]-	PC 18:0_18:2 [M+CH3COO]-	1.00059e+06	1
750.543	428.275	Phosphatidylethanolamine PE(P-18:0/20:4)	[M-H]-	7.12242	750.546	PE O-38:5|PE O-16:1_22:4	[M-H]-	Lipids default	PE P-18:0/20:4/PE O-18:1/20:4 [M-H]-	PE P-18:0/20:4/PE O-18:1/20:4 [M-H]-	PE P-18:0/20:4/PE O-18:1/20:4 [M-H]-	186146	1
726.544	412.883	Phosphatidylethanolamine PE(P-18:0/18:2)	[M-H]-	7.39618	726.546	PE O-36:3|PE O-18:1_18:2	[M-H]-	Lipids default	PE P-18:0/18:2/PE O-18:1/18:2 [M-H]-	PE P-18:0/18:2/PE O-18:1/18:2 [M-H]-	PE P-18:0/18:2/PE O-18:1/18:2 [M-H]-	22780.7	1
843.659	448.8	Sphingomyelin SM(d18:2/22:0)	[M+CH3COO]-	7.45095	843.661	SM 40:2;2O|SM 16:2;2O/24:0	[M+CH3COO]-	Lipids default	SM 18:2;O2/22:0 [M+CH3COO]-	SM 18:2;O2/22:0 [M+CH3COO]-	SM 40:2;2O|SM 16:2;2O/24:0 [M+CH3COO]-	139317	1
871.689	475.2	Sphingomyelin SM(d18:1/24:1)	[M+CH3COO]-	7.89993	871.692	SM 42:2;2O|SM 19:2;2O/23:0	[M+CH3COO]-	Lipids default	SM 18:1;O2/24:1 [M+CH3COO]-	SM d24:1/18:1 [M+CH3COO]-	SM 42:2;2O|SM 19:2;2O/23:0 [M+CH3COO]-	192772	3
845.674	477.083	Sphingomyelin SM(40:1)	[M+CH3COO]-	7.9328	845.675	SM 40:1;2O|SM 19:1;2O/21:0	[M+CH3COO]-	Lipids default	SM 40:1;O2 [M+CH3COO]-	SM 40:1;O2 [M+CH3COO]-	SM 40:1;O2 [M+CH3COO]-	156563	1
799.67	513	Sphingomyelin SM(d18:1/24:0)	[M-CH3]-	8.53523	799.67	RIKEN N-VS1 ID-6014 from Mouse_Kidney_fads2KO_N_Ctr	[M-H]-	Lipids default	SM 18:1;O2/24:0 [M-CH3]-	SM 18:1;O2/24:0 [M-CH3]-	RIKEN N-VS1 ID-6014 from Mouse_Kidney_fads2KO_N_Ctr [M-H]-	493451	1
648.629	547.467	Ceramide Cer(d18:1/24:0)	[M-H]-	9.11587	648.63	Cer 42:1;2O|Cer 18:1;2O/24:0	[M-H]-	Lipids default	Cer 18:1;O2/24:0 [M-H]-	Cer 18:1;O2/24:0 [M-H]-	Cer 18:1;O2/24:0 [M-H]-	420494	1

## Sheet: HILIC+
Features		Manual annotations		MS-DIAL annotations					RefMet annotation labels for comparison			Other data	MetaboAnnotatoR
feature.mz	feature.rt	Metabolite	Ion.type	m/z	RT[min]	Metabolite name	type	Library	Label_name_manual	Label_name_MetaboAnnotatoR	Label_name_MS-DIAL	intensity	iQC_sample_correct_result_rank
152.063	35.876	Acetaminophen	[M+H]+	152.07	0.719583	Paracetamol	[M+H]+	All public MS/MS positive mode V15	Acetaminophen [M+H]+	NA	Acetaminophen [M+H]+	13974.9	NA
204.124	299.76	Acetylcarnitine	[M+H]+	204.125	4.96497	triacanthine	[M+H]+	All public MS/MS positive mode V15	CAR 2:0 [M+H]+	CAR 2:0 [M+H]+	triacanthine [M+H]+	1.99741e+06	1
366.264	231.482	Acylcarnitine (12:0) - Dodecanoylcarnitine	[M+Na]+	366.264	3.83412	MG 18:5	[M+NH4]+	Lipids default	CAR 12:0 [M+Na]+	NA #2	MG 18:5 [M+NH4]+	20945.4	NA
372.31	227.27	Acylcarnitine (14:0) - Tetradecanoylcarnitine	[M+H]+	372.31	3.76938	CAR 14:0	[M+H]+	Lipids default	CAR 14:0 [M+H]+	CAR 14:0 [M+H]+	CAR 14:0 [M+H]+	156039	1
394.295	226.159	Acylcarnitine (14:0) - Tetradecanoylcarnitine	[M+Na]+	394.295	3.73512	MG 20:5	[M+NH4]+	Lipids default	CAR 14:0 [M+Na]+	NA #3	MG 20:5 [M+NH4]+	31605.8	NA
370.296	227.273	Acylcarnitine (14:1) Myristoleoylcarnitine	[M+H]+	370.296	3.76177	CAR 14:1	[M+H]+	Lipids default	CAR 14:1 [M+H]+	CAR 14:1 [M+H]+	CAR 14:1 [M+H]+	528673	1
400.343	223.265	Acylcarnitine (16:0) Palmitoylcarnitine	[M+H]+	400.343	3.70465	Palmitoylcarnitine	[M+H]+	All public MS/MS positive mode V15	CAR 16:0 [M+H]+	CAR 16:0 [M+H]+	CAR 16:0 [M+H]+	508904	1
422.326	223.38	Acylcarnitine (16:0) Palmitoylcarnitine	[M+Na]+	422.325	3.70465	CAR 18:3	[M+H]+	Lipids default	CAR 16:0 [M+Na]+	CAR 16:0 [M+Na]+	CAR 18:3 [M+H]+	130954	1
398.327	224.001	Acylcarnitine (16:1) Hexadecenoylcarnitine	[M+H]+	398.327	3.71227	CAR 16:1	[M+H]+	Lipids default	CAR 16:1 [M+H]+	CAR 16:1 [M+H]+	CAR 16:1 [M+H]+	224218	1
426.358	220.408	Acylcarnitine (18:1) Oleoylcarnitine	[M+H]+	426.359	3.65515	CAR 18:1	[M+H]+	Lipids default	CAR 18:1 [M+H]+	CAR 18:1 [M+H]+	CAR 18:1 [M+H]+	1.0854e+06	1
450.357	219.421	Acylcarnitine (20:3)	[M+H]+	450.358	3.63992	CAR 20:3	[M+H]+	Lipids default	CAR 20:3 [M+H]+	NA #4	CAR 20:3 [M+H]+	67677.6	NA
232.155	273.262	Acylcarnitine (4:0) - Butyrylcarnitine	[M+H]+	232.154	4.53467	Butyryl carnitine (isomer of 919); PlaSMA ID-920	[M+H]+	All public MS/MS positive mode V15	CAR 4:0 [M+H]+	CAR 4:0 [M+H]+	CAR 4:0 [M+H]+	103366	1
246.171	264.657	Acylcarnitine (5:0) - Isovalerylcarnitine	[M+H]+	246.172	4.38998	Pinacidil monohydrate	[M+H]+	All public MS/MS positive mode V15	CAR 5:0 [M+H]+	CAR 5:0 [M+H]+	Pinacidil monohydrate [M+H]+	100805	1
286.202	251.13	Acylcarnitine (8:1) Octenoylcarnitine	[M+H]+	286.203	4.16912	Viridiflorine	[M+H]+	All public MS/MS positive mode V15	CAR 8:1 [M+H]+	CAR 8:1 [M+H]+	Viridiflorine [M+H]+	619034	1
118.087	278.147	Betaine	[M+H]+	118.088	4.70603	Valine; LC-ESI-ITFT; MS2; CE 10.0 eV; [M+H]+	[M+H]+	All public MS/MS positive mode V15	Betaine [M+H]+	NA #5	Valine; LC-ESI-ITFT; MS2; CE 10.0 eV; [M+H]+	395355	NA
195.089	47.862	Caffeine	[M+H]+	195.089	0.84145	Caffeine	[M+H]+	All public MS/MS positive mode V15	Caffeine [M+H]+	Caffeine [M+H]+	Caffeine [M+H]+	1.09317e+06	1
162.114	313.49	Carnitine	[M+H]+	162.115	5.18952	L-Carnitine; LC-ESI-QTOF; MS2; CE	[M+H]+	All public MS/MS positive mode V15	Carnitine [M+H]+	Carnitine [M+H]+	Carnitine [M+H]+	5.38437e+06	1
177.103	81	Cotinine	[M+H]+	177.103	1.38587	Cotinine	[M+H]+	All public MS/MS positive mode V15	Cotinine [M+H]+	Cotinine [M+H]+	Cotinine [M+H]+	172070	1
132.078	300.005	Creatine	[M+H]+	132.078	4.984	b-Guanidinopropionate	[M+H]+	All public MS/MS positive mode V15	Creatine [M+H]+	NA #6	b-Guanidinopropionate [M+H]+	151.115	NA
114.067	145.909	Creatinine	[M+H]+	114.068	2.45958	Creatinine	[M+H]+	All public MS/MS positive mode V15	Creatinine [M+H]+	Creatinine [M+H]+	Creatinine [M+H]+	1.66442e+06	1
667.526	149.018	Diglyceride DG(38:4) - possibly DG(18:0_20:4_0:0)	[M+Na]+	667.528	2.44055	DG 38:4	[M+Na]+	Lipids default	DG 38:4 [M+H]+	DG 38:4 [M+H]+	DG 38:4 [M+H]+	219731	1
137.047	91.4566	Hypoxanthine	[M+H]+	137.047	1.5496	Hypoxanthine	[M+H]+	All public MS/MS positive mode V15	Hypoxanthine [M+H]+	Hypoxanthine [M+H]+	Hypoxanthine [M+H]+	238687	1
175.119	355.39	L-Arginine	[M+H]+	175.12	5.88255	L-ARGININE	[M+H]+	All public MS/MS positive mode V15	Arginine [M+H]+	Arginine [M+H]+	Arginine [M+H]+	201810	1
205.098	222.622	L-Tryptophan	[M+H]+	205.098	3.72368	Tryptophan	[M+H]+	All public MS/MS positive mode V15	Tryptophan [M+H]+	Tryptophan [M+H]+	Tryptophan [M+H]+	63856.8	1
496.343	296.122	Lysophosphatidylcholine LPC(16:0/0:0)	[M+H]+	496.34	5.06387	LPC 16:0/0:0	[M+H]+	Lipids default	LPC 16:0/0:0 [M+H]+	LPC 16:0/0:0 [M+H]+	LPC 16:0/0:0 [M+H]+	1.86205e+07	1
478.331	296.115	Lysophosphatidylcholine LPC(16:0/0:0)	[M+H-H2O]+	478.331	4.85833	N-(4-((6aR,8aS)-4-hydroxy-6a,8a,9-trimethyl-3,4,5,6,6a,6b,7,8,8a,8b,11a,12,12a,12b-tetradecahydro-1H-naphtho[2',1':4,5]indeno[2,1-b]furan-10-yl)-2-methylbutyl)acetamide	[M+Na]+	All public MS/MS positive mode V15	LPC 16:0/0:0 [M+H-H2O]+	LPC P-16:1 [M+H]+	N-(4-((6aR,8aS)-4-hydroxy-6a,8a,9-trimethyl-3,4,5,6,6a,6b,7,8,8a,8b,11a,12,12a,12b-tetradecahydro-1H-naphtho[2',1':4,5]indeno[2,1-b]furan-10-yl)-2-methylbutyl)acetamide [M+Na]+	995494	INC
522.356	293.103	Lysophosphatidylcholine LPC(18:1/0:0)	[M+H]+	522.361	4.80883	LPC 18:1; PlaSMA ID-2759	[M+H]+	All public MS/MS positive mode V15	LPC 18:1/0:0 [M+H]+	LPC 18:1/0:0 [M+H]+	LPC 18:1/0:0 [M+H]+	2.19598e+06	1
518.323	296.626	Lysophosphatidylcholine LPC(18:3/0:0)	[M+H]+	518.323	5.06005	LPC 16:0	[M+Na]+	Lipids default	LPC 18:3/0:0 [M+H]+	LPC 18:3/0:0 [M+H]+	LPC 16:0 [M+H]+	302798	1
542.323	294.767	Lysophosphatidylcholine LPC(20:5/0:0)	[M+H]+	542.328	5.05243	LPC 20:5/0:0	[M+H]+	Lipids default	LPC 20:5/0:0 [M+H]+	LPC 20:5/0:0 [M+H]+	LPC 20:5/0:0 [M+H]+	248673	1
454.293	226.618	Lysophosphatidylethanolamine LPE(16:0/0:0)	[M+H]+	454.294	3.72368	PE O-16:0	[M+H]+	Lipids default	LPE 16:0/0:0 [M+H]+	LPE 16:0/0:0 [M+H]+	PE O-16:0 [M+H]+	27856	1
526.293	221.185	Lysophosphatidylethanolamine LPE(22:6/0:0)	[M+H]+	526.294	3.63612	LPE 22:6	[M+H]+	Lipids default	LPE 22:6/0:0 [M+H]+	LPE 22:6/0:0 [M+H]+	LPE 22:6/0:0 [M+H]+	146230	1
740.523	170.4	Phosphatidylethanolamine PE(36:4) - possibly PE(16:0/20:4)	[M+H]+	740.522	2.84037	PE 36:4|PE 18:2_18:2	[M+H]+	Lipids default	PE 36:4 [M+H]+	PE 36:4 [M+H]+	PE 36:4 [M+H]+	32410.4	1
764.521	168.894	Phosphatidylethanolamine PE(38:6) - possiblyPE(16:0/22:6)	[M+H]+	764.52	2.82133	PE 38:6	[M+H]+	Lipids default	PE 38:6 [M+H]+	PE 36:3 PE(14:0_22:3) [M+Na]+	PE 38:6 [M+H]+	101384	2
792.554	167.4	Phosphatidylethanolamine PE(40:6) - PE(18:1/22:5) mainly	[M+H]+	792.558	4.37093	PC 37:6|PC 13:0_24:6	[M+H]+	Lipids default	PE 40:6 [M+H]+	PE 40:6 [M+H]+	PC 37:6|PC 13:0_24:6 [M+H]+	31246.8	1
728.519	245.164	Phosphatidylcholine PC(30:0) - possibly PC(14:0/16:0)	[M+Na]+	728.52	4.02833	PC 30:0	[M+Na]+	Lipids default	PC 30:0 [M+Na]+	PC 30:0 [M+Na]+	PC 30:0 [M+Na]+	124750	1
756.552	240.885	Phosphatidylcholine PC(34:3)	[M+H]+	756.553	3.97122	PC 34:3|PC 16:1_18:2	[M+H]+	Lipids default	PC 34:3 [M+H]+	PC 32:0 PC(10:0_22:0) [M+H]+	PC 34:3 [M+H]+	4.92206e+06	INC
754.535	242.361	Phosphatidylcholine PC(34:4)	[M+H]+	754.533	3.99788	PC 32:1	[M+Na]+	Lipids default	PC 34:4 [M+H]+	PC 32:1 [M+Na]+	PC 32:1 [M+Na]+	1.18679e+06	INC
780.55	240.221	Phosphatidylcholine PC(36:5) - possibly PC(16:0/20:5)	[M+H]+	780.551	3.97503	PC 34:2	[M+Na]+	Lipids default	PC 36:5 [M+H]+	PC 34:2 [M+Na]+	PC 34:2 [M+Na]+	7.28645e+06	INC
806.566	234.58	Phosphatidylcholine PC(38:6) - possibly PC(16:0/22:6)	[M+H]+	806.571	3.84935	PC 38:6|PC 18:1_20:5	[M+H]+	Lipids default	PC 38:6 [M+H]+	PC 36:3 PC(16:0_20:3) [M+Na]+	PC 38:6 [M+H]+	1.34074e+07	INC
828.547	233.89	Phosphatidylcholine PC(38:6) - possibly PC(16:0/22:6)	[M+Na]+	828.548	3.86078	PC 40:9|PC 18:3_22:6	[M+H]+	Lipids default	PC 38:6 [M+Na]+	PC 38:6 [M+Na]+	PC 40:9|PC 18:3_22:6 [M+H]+	2.94245e+06	1
766.571	232.991	Phosphatidylcholine - PC(O-36:5) and/or PC(P-36:4)	[M+H]+	766.57	3.9103	PE O-39:5	[M+H]+	Lipids default	PC P-36:4/PC O-36:5 [M+H]+	PC P-36:4/PC O-36:5 [M+H]+	PE O-39:5 [M+H]+	339511	1
724.525	168.566	Phosphatidylethanolamine - PE(O-36:5) and/or PE(P-36:4)	[M+H]+	724.525	2.78707	PE P-36:4|PE P-16:0_20:4	[M+H]+	Lipids default	PE P-36:4/PE O-36:5 [M+H]+	PE P-36:4/PE O-36:5 [M+H]+	PE P-36:4/PE O-36:5 [M+H]+	67086.8	1
752.555	167.251	Phosphatidylethanolamine - PE(O-38:5) and/or PE(P-38:4)	[M+H]+	752.554	2.7604	PE P-38:4|PE P-18:0_20:4	[M+H]+	Lipids default	PE P-38:4/PE O-38:5 [M+H]+	PE P-38:4/PE O-38:5 [M+H]+	PE P-38:4/PE O-38:5 [M+H]+	63697.4	1
750.54	167.747	Phosphatidylethanolamine - PE(O-38:6) and/or PE(P-38:5)	[M+H]+	750.539	2.7604	PE P-38:5|PE P-18:1_20:4	[M+H]+	Lipids default	PE P-38:5/PE O-38:6 [M+H]+	PE P-38:5/PE O-38:6 [M+H]+	PE P-38:5/PE O-38:6 [M+H]+	134359	1
748.526	166.2	Phosphatidylethanolamine - PE(O-38:7) possibly PE(O-16:1/22:6)	[M+H]+	748.523	2.76802	PE P-38:6|PE P-16:0_22:6	[M+H]+	Lipids default	PE P-38:6/PE O-38:7 [M+H]+	PE P-38:6/PE O-38:7 [M+H]+	PE P-38:6/PE O-38:7 [M+H]+	90435.9	1
286.144	40.2623	Piperine	[M+H]+	286.145	0.6777	Hydromorphone	[M+H]+	All public MS/MS positive mode V15	Piperine [M+H]+	Piperine [M+H]+	Hydromorphone [M+H]+	1.74889e+06	1
116.072	262.579	Proline	[M+H]+	116.072	4.4014	Proline; LC-ESI-ITFT; MS2; CE 35.0 eV; [M+H]+	[M+H]+	All public MS/MS positive mode V15	Proline [M+H]+	Proline [M+H]+	Proline [M+H]+	124501	1
144.103	288.619	Proline betaine	[M+H]+	144.104	4.8393	(2R)-6-methylpiperidine-2-carboxylic acid	[M+H]+	All public MS/MS positive mode V15	Proline betaine [M+H]+	NA #7	(2R)-6-methylpiperidine-2-carboxylic acid [M+H]+	50092.4	NA
181.073	55.1153	Theobromine and/or Paraxanthine	[M+H]+	181.073	0.925217	o-Phenanthroline	[M+H]+	All public MS/MS positive mode V15	Theobromine [M+H]+	Theobromine [M+H]+	o-Phenanthroline [M+H]+	530053	1
138.056	284.27	Trigonelline	[M+H]+	138.057	4.77075	Trigonelline	[M+H]+	All public MS/MS positive mode V15	Trigonelline [M+H]+	Trigonelline [M+H]+	Trigonelline [M+H]+	60319	1
