# Supplementary material for: Automated Annotation of Untargeted All-Ion Fragmentation LC–MS Metabolomics Data with MetaboAnnotatoR
Source: Anal Chem. 2022 Feb 18;94(8):3446–55. doi: 10.1021/acs.analchem.1c03032 (PMC8892435; doi:10.1021/acs.analchem.1c03032)
Supplement: Supplementary file 4 — ac1c03032_si_004.xlsx [file ac1c03032_si_004.xlsx]

## Sheet: AT+
Features			Manual annotations				MetaboAnnotatoR annotations - QC sample											Other data
feature.mz	feature.rt	Sample.name	Metabolite	feature type	Adduct	isotopologue	metabolite	feature.type	ion.type	isotopologue	mz.metabolite	matched.mz	mz.error	pseudoMSMS	fraction	score	library	iQC_sample_correct_result_rank	reference_in_libraries
792.699	52.238	QC1	TG(46:2) TG(14:0_16:0_16:2)	Parent	[M+NH4]+	M+0	TG(46:2) TG(14:0_14:0_18:2)	parent	[M+NH4]+	M+0	792.708	792.708	10.6603	FALSE	6 of 13	0.206903	Lipids/POS	1	1
123.058	64.516	QC1	Nicotinamide	Parent	[M+H]+	M+0	NA	NA	NA	M+0	NA	NA	NA	FALSE	NA	NA	Metabolites/POS	NA	1
872.765	72.226	QC1	TG(52:4)	Parent	[M+NH4]+	M+0	TG(52:4) TG(16:0_18:2_18:2)	parent	[M+NH4]+	M+0	872.77	872.77	6.1304	FALSE	2 of 13	0.231561	Lipids/POS	1	1
114.067	205.698	QC1	Creatinine	Parent	[M+H]+	M+0	Creatinine	parent	[M+H]+	M+0	114.066	114.066	5.26008	TRUE	1 of 4	0.545056	Metabolites/POS	1	1
137.047	225.242	QC1	Hypoxanthine	Parent	[M+H]+	M+0	Hypoxanthine	parent	[M+H]+	M+0	137.046	137.046	6.5671	FALSE	1 of 7	0.0823871	Metabolites/POS	1	1
750.545	260.496	QC1	PE(O-38:6) PE(O-18:2/20:4)	Parent	[M+H]+	M+0	Plasmenyl-PE(P-18:1/20:4)	parent	[M+H]+	M+0	750.543	750.543	2.58479	TRUE	6 of 6	0.455939	Lipids/POS	1	1
752.561	260.496	QC1	PE(O-38:5) PE(O-18:1/20:4)	Parent	[M+H]+	M+0	Plasmenyl-PE(P-18:1/20:3)	parent	[M+H]+	M+0	752.559	752.559	2.44499	TRUE	5 of 6	0.4545	Lipids/POS	INC	1
722.512	262.724	QC1	PE(O-36:6) PE(O-16:1/20:5)	Parent	[M+H]+	M+0	Plasmenyl-PE(P-16:0/20:5)	parent	[M+H]+	M+0	722.512	722.512	0.22145	FALSE	5 of 6	0.74375	Lipids/POS	1	1
744.554	268.22	QC1	PE(36:2)	Parent	[M+H]+	M+0	PE(36:2) PE(18:1_18:1)	parent	[M+H]+	M+0	744.554	744.554	0.16117	FALSE	4 of 6	0.74	Lipids/POS	1	1
746.602	287.992	QC1	PC(O-34:1)	Parent	[M+H]+	M+0	Plasmanyl-PC(O-16:0/18:1)	parent	[M+H]+	M+0	746.606	746.606	4.89899	TRUE	4 of 11	0.327062	Lipids/POS	1	1
744.591	288.221	QC1	PC(O-34:2) PC(O-16:1_18:1)	Parent	[M+H]+	M+0	Plasmenyl-PC(P-18:1/16:0)	parent	[M+H]+	M+0	744.59	744.59	0.943337	FALSE	7 of 10	0.7375	Lipids/POS	4	1
706.538	292.048	QC1	PC 30:0 PC(14:0_16:0)	Parent	[M+H]+	M+0	PC(30:0) PC(14:0_16:0)	parent	[M+H]+	M+0	706.538	706.538	0	FALSE	6 of 9	0.629167	Lipids/POS	1	1
782.569	292.276	QC1	PC(36:4) PC(16:0_20:4)	Parent	[M+H]+	M+0	PC(36:4) PC(7:2_29:2)	parent	[M+H]+	M+0	782.57	782.57	1.17562	FALSE	3 of 9	0.594059	Lipids/POS	1	1
742.567	292.276	QC1	PC(O-34:3)	Parent	[M+H]+	M+0	Plasmenyl-PC(P-18:1/16:1)	parent	[M+H]+	M+0	742.575	742.575	9.9622	FALSE	3 of 10	0.166856	Lipids/POS	4	1
766.573	292.276	QC1	PC(O-36:5)	Parent	[M+H]+	M+0	Plasmanyl-PC(O-18:1/18:4)	parent	[M+H]+	M+0	766.575	766.575	1.64055	TRUE	4 of 11	0.477098	Lipids/POS	1	1
768.582	292.276	QC1	PC(O-36:4)	Parent	[M+H]+	M+0	Plasmanyl-PC(O-16:0/20:4)	parent	[M+H]+	M+0	768.59	768.59	10.6138	TRUE	6 of 11	0.279251	Lipids/POS	1	1
814.572	292.276	QC1	PC(O-40:9)	Parent	[M+H]+	M+0	PS(38:3) PS(16:0_22:3)	parent	[M+H]+	M+0	814.559	814.559	15.2718	FALSE	2 of 6	0.116073	Lipids/POS	INC	1
758.571	295.017	QC1	PC(34:2) PC(16:0_18:2)	Parent	[M+H]+	M+0	PC(34:2) PC(14:0_20:2)	parent	[M+H]+	M+0	758.57	758.57	1.2919	FALSE	2 of 9	0.499526	Lipids/POS	1	1
760.584	295.017	QC1	PC(34:1) PC(16:0_18:1)	Parent	[M+H]+	M+0	PC(34:1) PC(13:1_21:0)	parent	[M+H]+	M+0	760.585	760.585	1.41996	TRUE	2 of 9	0.468789	Lipids/POS	1	1
454.385	296.402	QC1	CAR(20:1)	Parent	[M]+	M+0	NA	NA	NA	M+0	NA	NA	NA	TRUE	NA	NA	Lipids/POS	NA	1
426.358	299.372	QC1	CAR(18:1)	Parent	[M]+	M+0	CAR(18:1)	parent	[M+H]+	M+0	426.358	426.358	1.38381	TRUE	4 of 5	0.715487	Lipids/POS	1	1
480.31	313.426	QC1	LPC(15:1)	Parent	[M+H]+	M+0	LPE(18:1)	parent	[M+H]+	M+0	480.308	480.308	2.32142	FALSE	1 of 5	0.440385	Lipids/POS	3	1
703.574	319.365	QC1	SM(d18:1/16:0)	Parent	[M+H]+	M+0	SM(d18:1/16:0)	parent	[M+H]+	M+0	703.575	703.575	0.525886	TRUE	5 of 6	0.741667	Lipids/POS	1	1
480.31	320.05	QC1	LPE(18:1)	Parent	[M+H]+	M+0	LPE(18:1)	parent	[M+H]+	M+0	480.308	480.308	2.52962	TRUE	4 of 5	0.672658	Lipids/POS	1	1
524.372	333.665	QC1	LPC(18:0)	Parent	[M+H]+	M+0	LPC(18:0)	parent	[M+H]+	M+0	524.371	524.371	1.5161	FALSE	4 of 4	0.579794	Lipids/POS	1	1
510.356	335.264	QC1	LPC(17:0)	Parent	[M+H]+	M+0	LPC(17:0)	parent	[M+H]+	M+0	510.355	510.355	1.65571	TRUE	4 of 4	0.551986	Lipids/POS	1	1
520.341	335.95	QC1	LPC(18:2)	Parent	[M+H]+	M+0	LPC(18:2)	parent	[M+H]+	M+0	520.34	520.34	1.72003	TRUE	4 of 4	0.690693	Lipids/POS	1	1
496.341	336.863	QC1	LPC(16:0)	Parent	[M+H]+	M+0	LPC(16:0)	parent	[M+H]+	M+0	496.34	496.34	2.40762	TRUE	4 of 4	0.457674	Lipids/POS	1	1
137.072	355.951	QC1	1-Methylnicotinamide	Parent	[M]+	M+0	NA	NA	NA	M+0	NA	NA	NA	FALSE	NA	NA	Metabolites/POS	NA	0
246.17	372.07	QC1	CAR(5:0)	Parent	[M]+	M+0	CAR(5:0)	parent	[M+H]+	M+0	246.17	246.17	1.17805	TRUE	3 of 5	0.770265	Lipids/POS	1	1
118.087	395.513	QC1	Valine	Parent	[M+H]+	M+0	L-Valine	parent	[M+H]+	M+0	118.086	118.086	8.46831	TRUE	3 of 6	0.290294	Metabolites/POS	1	1
232.155	400.31	QC1	CAR(4:0)	Parent	[M]+	M+0	CAR(4:0)	parent	[M+H]+	M+0	232.154	232.154	2.32603	FALSE	3 of 5	0.448292	Lipids/POS	1	1
90.0553	409.39	QC1	Alanine	Parent	[M+H]+	M+0	Creatine	fragment	fragment4	M+0	132.077	90.0555	1.47687	FALSE	2 of 6	0.563554	Metabolites/POS	2	1
132.077	409.39	QC1	Creatine	Parent	[M+H]+	M+0	NA	NA	NA	NA	NA	NA	NA	NA	NA	NA	Metabolites/POS	NA	1
162.114	460.33	QC1	Carnitine	Parent	[M+H]+	M+0	Carnitine	parent	[M+H]+	M+0	162.113	162.113	7.40221	FALSE	5 of 5	0.317547	Metabolites/POS	1	1
258.111	509.214	QC1	Glycero-3-phosphocholine	Parent	[M]+	M+0	NA	NA	NA	M+0	NA	NA	NA	TRUE	NA	NA	Metabolites/POS	NA	0
898.78	695.157	QC1	TG(54:5) TG(18:1_18:2_18:2)	Parent	[M+NH4]+	M+0	TG(54:5) TG(16:0_16:0_22:5)	parent	[M+NH4]+	M+0	898.786	898.786	6.73179	TRUE	1 of 13	0.149274	Lipids/POS	1	1

## Sheet: AT-
Features			Manual annotations				MetaboAnnotatoR annotations											Other data
feature.mz	feature.rt	Sample.name	Metabolite	feature type	Adduct	isotopologue	metabolite	feature.type	ion.type	isotopologue	mz.metabolite	matched.mz	mz.error	pseudoMSMS	fraction	score	library	iQC_sample_correct_result_rank	reference_in_libraries
540.33	340.949	QC1	LPC 16:0	Parent	[M+FA-H]-	M+0	LPC(16:0)	parent	[M+HCOO]-	M+0	540.331	540.331	0.740288	TRUE	9 of 10	0.763889	Lipids/NEG	1	1
564.33	340.492	QC1	LPC 18:2	Parent	[M+FA-H]-	M+0	LPC(18:2)	parent	[M+HCOO]-	M+0	564.331	564.331	0.708805	FALSE	8 of 10	0.744444	Lipids/NEG	1	1
478.292	317.763	QC1	LPE 18:1	Parent	[M-H]-	M+0	LPE(18:1)	parent	[M-H]-	M+0	478.294	478.294	3.63794	FALSE	6 of 9	0.378065	Lipids/NEG	1	1
476.278	319.362	QC1	LPE 18:2	Parent	[M-H]-	M+0	LPE(18:2)	parent	[M-H]-	M+0	476.278	476.278	0.81885	FALSE	5 of 9	0.7375	Lipids/NEG	1	1
500.277	315.693	QC1	LPE 20:4	Parent	[M-H]-	M+0	LPE(20:4)	parent	[M-H]-	M+0	500.278	500.278	2.37868	FALSE	5 of 9	0.4477	Lipids/NEG	1	1
528.31	313.866	QC1	LPE 22:4	Parent	[M-H]-	M+0	LPE(22:4)	parent	[M-H]-	M+0	528.31	528.31	1.15462	TRUE	4 of 9	0.667416	Lipids/NEG	1	1
509.285	279.8	QC1	LPG 18:1	Parent	[M-H]-	M+0	NA	NA	NA	M+1	NA	NA	NA	FALSE	NA	NA	NA	NA	0
619.289	352.039	QC1	LPI 20:4	Parent	[M-H]-	M+0	LPI(20:4)	parent	[M-H]-	M+0	619.288	619.288	0.645902	TRUE	2 of 11	0.65	Lipids/NEG	1	1
742.537	252.018	QC1	PE 36:2; PE 18:1-18:1	Parent	[M-H]-	M+0	PE(18:1_18:1)	parent	[M-H]-	M+0	742.539	742.539	2.7204	TRUE	9 of 12	0.431296	Lipids/NEG	1	1
738.514	289.123	QC1	PE 36:4; PE 16:0_20:4	Parent	[M-H]-	M+0	PE(14:1_22:3)	parent	[M-H]-	M+0	738.508	738.508	8.50356	FALSE	1 of 12	0.0612989	Lipids/NEG	2	1
774.544	282.713	QC1	PE 40:7e; PE 18:1e/22:6	Parent	[M-H]-	M+0	Plasmanyl-PC(O-16:1/22:6)	fragment	[M-CH3]-	M+0	834.566	774.544	0.877936	FALSE	6 of 12	0.735	Lipids/NEG	1	1
747.518	219.323	QC1	PG 34:1; PG 16:0-18:1	Parent	[M-H]-	M+0	PG(16:0_18:1)	parent	[M-H]-	M+0	747.518	747.518	0.0802656	TRUE	3 of 18	0.728125	Lipids/NEG	1	1
773.54	215.44	QC1	PG 36:2; PG 18:1-18:1	Parent	[M-H]-	M+0	PG(18:0_18:2)	parent	[M-H]-	M+0	773.534	773.534	7.54971	TRUE	3 of 18	0.181853	Lipids/NEG	3	1
769.506	132.207	QC1	PG 36:4; PG 18:2-18:2	Parent	[M-H]-	M+0	PG(18:2_18:2)	parent	[M-H]-	M+0	769.503	769.503	4.73031	FALSE	3 of 18	0.332264	Lipids/NEG	1	1
885.549	299.36	QC1	PI 38:4; PI 18:0-20:4	Parent	[M-H]-	M+0	PI(18:0_20:4)	parent	[M-H]-	M+0	885.55	885.55	1.26475	FALSE	13 of 20	0.634397	Lipids/NEG	1	1
883.534	299.36	QC1	PI 38:5; PI 18:2-20:3	Parent	[M-H]-	M+0	PI(18:1_20:4)	parent	[M-H]-	M+0	883.534	883.534	0.249	FALSE	13 of 20	0.739062	Lipids/NEG	3	1
124.007	400.735	QC1	Taurine	Parent	[M-H]-	M+0	Taurine	parent	[M-H]-	M+0	124.007	124.007	5.64486	TRUE	3 of 13	0.540849	1	1	1
243.061	108.833	QC1	Uridine	Parent	[M-H]-	M+0	Uridine	parent	[M-H]-	M+0	243.062	243.062	4.11419	TRUE	14 of 25	0.496531	1	1	1
267.073	232.03	QC1	Inosine	Parent	[M-H]-	M+0	Inosine	parent	[M-H]-	M+0	267.074	267.074	2.99544	TRUE	3 of 4	0.40442	1	1	1
134.046	142.685	QC1	Adenine	Parent	[M-H]-	M+0	NA	NA	NA	M+0	NA	NA	NA	TRUE	NA	NA	NA	NA	0
150.055	47.008	QC1	Paracetamol	Parent	[M-H]-	M+0	Paracetamol	parent	[M-H]-	M+0	150.056	150.056	3.99852	TRUE	2 of 2	0.625046	1	1	1

## Sheet: MTBLS666
Features			Study reported annotations					MetaboAnnotatoR annotations											Other data
feature.mz	feature.rt	Sample.name	Metabolite	database identifier	feature type	Adduct	isotopologue	metabolite	feature.type	ion.type	isotopologue	mz.metabolite	matched.mz	mz.error	pseudoMSMS	fraction	score	library	iQC_sample_correct_result_rank	reference_in_libraries
178.072	195.394	D65-AI-10-P1605430031_NEG	Glucosamine	CHEBI:5417	Parent	M-H	M+0	NA	NA	NA	NA	NA	NA	NA	NA	NA	NA	NA	NA	0
310.114	195.394	D65-AI-10-P1605430031_NEG	N2_N2-Dimethylguanosine	CHEBI:19289	Parent	M-H	M+0	NA	NA	NA	M+0	NA	NA	NA	TRUE	NA	NA	NA	NA	0
323.122	213.288	D65-AI-13-P1605430034_NEG	Asparaginyl-Arginine	CHEBI:145751	Parent	M+Cl	M+0	NA	NA	NA	M+0	NA	NA	NA	TRUE	NA	NA	NA	NA	0
243.08	215.022	D65-AI-13-P1605430034_NEG	Biotin | Indolylacryloylglycine	CHEBI:15956	Parent	M-H	M+0	NA	NA	NA	M+0	NA	NA	NA	TRUE	NA	NA	NA	NA	0
375.13	230.848	D65-AI-5-P1605430026_NEG	Riboflavin	CHEBI:17015	Parent	M-H	M+0	NA	NA	NA	M+0	NA	NA	NA	TRUE	NA	NA	NA	NA	0
283.027	236.848	D65-SCNT-6-P1605430040_NEG	Pyridoxamine 5'-phosphate	CHEBI:18335	Parent	M+Cl	M+0	NA	NA	NA	M+0	NA	NA	NA	TRUE	NA	NA	NA	NA	0
477.212	239.42	D65-SCNT-3-P1605430037_NEG	2-Methoxy-estradiol-17beta-3-glucuronide	CHEBI:36491	Parent	M-H	M+0	NA	NA	NA	M+0	NA	NA	NA	TRUE	NA	NA	NA	NA	0
367.211	240.277	D65-AI-1-P1605430022_NEG	11-Dehydro-thromboxane B2 | Thromboxane B3	CHEBI:28667	Parent	M-H	M+0	NA	NA	NA	NA	NA	NA	NA	NA	NA	NA	NA	NA	0
337.124	243.706	D65-AI-5-P1605430026_NEG	6-Ketoestriol | Enterodiol	CHEBI:145763	Parent	M+Cl	M+0	NA	NA	NA	NA	NA	NA	NA	NA	NA	NA	NA	NA	0
381.137	248.378	D65-SCNT-5-P1605430039_NEG	2-Methoxy-estradiol-17beta-3-sulfate	CHEBI:1188	Parent	M-H	M+0	NA	NA	NA	NA	NA	NA	NA	NA	NA	NA	NA	NA	0
441.159	248.378	D65-AI-10-P1605430031_NEG	Cortisol 21-sulfate	CHEBI:16473	Parent	M-H	M+0	NA	NA	NA	M+0	NA	NA	NA	FALSE	NA	NA	NA	NA	0
299.065	249.235	D65-SCNT-7-P1605430041_NEG	beta-D-3-Ribofuranosyluric acid	CHEBI:50547	Parent	M-H	M+0	NA	NA	NA	NA	NA	NA	NA	NA	NA	NA	NA	NA	0
255.074	249.235	D65-SCNT-7-P1605430041_NEG	Threoninyl-Threonine	CHEBI:73665	Parent	M+Cl	M+0	NA	NA	NA	NA	NA	NA	NA	NA	NA	NA	NA	NA	0
445.187	254.379	D65-AI-13-P1605430034_NEG	Estrone glucuronide	CHEBI:28919	Parent	M-H	M+0	NA	NA	NA	M+0	NA	NA	NA	TRUE	NA	NA	NA	NA	0
567.315	255.236	D65-SCNT-8-P1605430042_NEG	Deoxycholic acid 3beta-glucuronide	CHEBI:145757	Parent	M-H	M+0	NA	NA	NA	M+0	NA	NA	NA	FALSE	NA	NA	NA	NA	0
309.17	256.95	D65-AI-10-P1605430031_NEG	Lysyl-Lysine	CHEBI:74564	Parent	M+Cl	M+0	NA	NA	NA	M+0	NA	NA	NA	FALSE	NA	NA	NA	NA	0
383.152	256.95	D65-SCNT-5-P1605430039_NEG	3beta_16alpha-Dihydroxyandrostenone sulfate	CHEBI:87774	Parent	M-H	M+0	NA	NA	NA	NA	NA	NA	NA	NA	NA	NA	NA	NA	0
328.043	262.093	D65-SCNT-3-P1605430037_NEG	Cyclic AMP	CHEBI:17489	Parent	M-H	M+0	NA	NA	NA	M+0	NA	NA	NA	TRUE	NA	NA	NA	NA	0
285.07	265.522	D65-SCNT-7-P1605430041_NEG	Threoninyl-Methionine	CHEBI:74861	Parent	M+Cl	M+0	NA	NA	NA	M+0	NA	NA	NA	FALSE	NA	NA	NA	NA	0
505.244	268.308	D65-AI-4-P1605430025_NEG	11-Hydroxyprogesterone 11-glucuronide	CHEBI:62672	Parent	M-H	M+0	NA	NA	NA	M+0	NA	NA	NA	TRUE	NA	NA	NA	NA	0
423.272	270.194	D65-SCNT-8-P1605430042_NEG	3alpha_7beta_21-Trihydroxy-5-cholanoic acid	CHEBI:145759	Parent	M-H	M+0	3,6,7,12-Tetrahydroxy-5b-cholanoic acid	parent	[M-H]-	M+0	423.275	423.275	6.76066	TRUE	1 of 6	0.0802073	Lipids/NEG	INC	1
405.264	279.624	D65-SCNT-5-P1605430039_NEG	3_7-Dihydroxy-12-oxocholanoic acid	CHEBI:16312	Parent	M-H	M+0	12-Ketochenodeoxycholic acid	parent	[M-H]-	M+0	405.265	405.265	2.67604	FALSE	1 of 6	0.299343	Lipids/NEG	INC	1
349.111	285.624	D65-AI-13-P1605430034_NEG	Estrone sulfate	CHEBI:17474	Parent	M-H	M+0	NA	NA	NA	M+0	NA	NA	NA	TRUE	NA	NA	NA	NA	0
407.28	293.725	D65-SCNT-8-P1605430042_NEG	Cholic acid | Hyocholic acid | Ursocholic acid | Allocholic acid	CHEBI:16359	Parent	M-H	M+0	Allocholic acid (ACA)	parent	[M-H]-	M+0	407.28	407.28	1.12552	TRUE	3 of 6	0.581741	Lipids/NEG	1	1
333.205	312.112	D65-SCNT-6-P1605430040_NEG	Prostaglandin A2	CHEBI:27820	Parent	M-H	M+0	NA	NA	NA	NA	NA	NA	NA	NA	NA	NA	NA	NA	0
389.268	319.827	D65-SCNT-6-P1605430040_NEG	7-Hydroxy-3-oxocholanoic acid	CHEBI:145760	Parent	M-H	M+0	12-Ketolithocholic acid (3K-LCA)	parent	[M-H]-	M+0	389.27	389.27	4.97318	FALSE	1 of 6	0.213039	Lipids/NEG	1	1
345.206	324.113	D65-AI-10-P1605430031_NEG	11-Deoxycortisol | 21-Deoxycortisol | 19-Hydroxydeoxycorticosterone	CHEBI:28324	Parent	M-H	M+0	NA	NA	NA	NA	NA	NA	NA	NA	NA	NA	NA	NA	0
391.284	326.685	D65-SCNT-4-P1605430038_NEG	Deoxycholic acid | Chenodeoxycholic acid | Hyodesoxycholic acid | Ursodeoxycholic acid | 3alpha_12beta-Dihydroxy-5beta-cholanoic acid	CHEBI:16755	Parent	M-H	M+0	Deoxycholic acid (DCA)	parent	[M-H]-	M+0	391.285	391.285	4.31119	TRUE	2 of 6	0.240977	Lipids/NEG	1	1
856.57	330.5	D65-SCNT-1-P1605430035_NEG	PE(24:1/18:4)	CHEBI:145750	Parent	M+Cl	M+0	NA	NA	NA	NA	NA	NA	NA	NA	NA	NA	NA	NA	0
317.212	341.643	D65-SCNT-6-P1605430040_NEG	Leukotriene A4	CHEBI:15651	Parent	M-H	M+0	NA	NA	NA	NA	NA	NA	NA	NA	NA	NA	NA	NA	0
431.316	370.318	D65-SCNT-4-P1605430038_NEG	23S_25_26-Trihydroxyvitamin D3 | 3beta_7alpha-Dihydroxy-5-cholestenoate | 1alpha_24R_25-Trihydroxyvitamin D3	CHEBI:81015	Parent	M-H	M+0	NA	NA	NA	M+0	NA	NA	NA	TRUE	NA	NA	NA	NA	0
365.23	414.336	D65-AI-8-P1605430029_NEG	Tetrahydrocortisol	CHEBI:28320	Parent	M-H	M+0	NA	NA	NA	M+0	NA	NA	NA	FALSE	NA	NA	NA	NA	0

## Sheet: MTBLS816
Features			Study reported annotations					MetaboAnnotatoR annotations											Other data
feature.mz	feature.rt	Sample.name	Metabolite	database identifier	feature type	Adduct	isotopologue	metabolite	feature.type	ion.type	isotopologue	mz.metabolite	matched.mz	mz.error	pseudoMSMS	fraction	score	library	iQC_sample_correct_result_rank	reference_in_libraries
76.08	445.8	170516_S1_ZHP_ETYPE_B1_042_ETID_178	Trimethylamine N-oxide	CHEBI:15724	Parent	[M+H]+	M+0	NA	NA	NA	M+0	NA	NA	NA	TRUE	NA	NA	NA	NA	0
100.079	121.2	170516_S1_ZHP_ETYPE_B1_030_ETID_004	2-Piperidone	CHEBI:77761	Parent	[M+H]+	M+0	NA	NA	NA	M+0	NA	NA	NA	FALSE	NA	NA	NA	NA	0
104.072	468.6	170516_S1_ZHP_ETYPE_B1_029_ETID_015	Dimethylglycine	CHEBI:17724	Parent	[M+H]+	M+0	N,N-dimethylglycine	parent	[M+H]+	M+0	104.071	104.071	13.4522	FALSE	2 of 2	0.287169	Metabolites/POS	1	1
104.109	510	170516_S1_ZHP_ETYPE_B1_032_ETID_008	Choline	CHEBI:15354	Parent	[M+H]+	M+0	Choline	parent	[M]+	M+0	104.108	104.108	14.408	FALSE	3 of 3	0.284703	Metabolites/POS	1	1
112.042	289.2	170516_S1_ZHP_ETYPE_B1_039_ETID_002	2_3-Dihydroxypyridine	CHEBI:131454	Parent	[M+H]+	M+0	NA	NA	NA	M+0	NA	NA	NA	TRUE	NA	NA	NA	NA	0
112.05	524.4	170516_S1_ZHP_ETYPE_B1_031_ETID_013	Cytosine	CHEBI:16040	Parent	[M+H]+	M+0	NA	NA	NA	M+0	NA	NA	NA	TRUE	NA	NA	NA	NA	0
113.035	151.2	170516_S1_ZHP_ETYPE_B1_042_ETID_178	Uracil	CHEBI:17568	Parent	[M+H]+	M+0	NA	NA	NA	M+0	NA	NA	NA	FALSE	NA	NA	NA	NA	1
114.069	517.2	170516_S1_ZHP_ETYPE_B1_042_ETID_178	Creatinine	CHEBI:16737	Parent	[M+H]+	M+0	Creatinine	parent	[M+H]+	M+0	114.066	114.066	24.5465	FALSE	1 of 4	0.245369	Metabolites/POS	1	1
116.072	464.4	170516_S1_ZHP_ETYPE_B1_032_ETID_008	Proline	CHEBI:17203	Parent	[M+H]+	M+0	NA	NA	NA	M+1	NA	NA	NA	FALSE	NA	NA	NA	NA	1
118.066	543	170516_S1_ZHP_ETYPE_B1_045_ETID_192	Glycocyamine	CHEBI:16344	Parent	[M+H]+	M+0	NA	NA	NA	M+0	NA	NA	NA	TRUE	NA	NA	NA	NA	0
118.094	456	170516_S1_ZHP_ETYPE_B1_029_ETID_015	Betaine	CHEBI:17750	Parent	[M+H]+	M+0	NA	NA	NA	M+0	NA	NA	NA	TRUE	NA	NA	NA	NA	1
120.067	519	170516_S1_ZHP_ETYPE_B1_039_ETID_002	Threonine	CHEBI:16857	Parent	[M+H]+	M+0	NA	NA	NA	M+0	NA	NA	NA	FALSE	NA	NA	NA	NA	1
121.065	441	170516_S1_ZHP_ETYPE_B1_042_ETID_178	Tyramine	CHEBI:15760	Fragment	[M+H-NH3]+	M+0	NA	NA	NA	M+0	NA	NA	NA	TRUE	NA	NA	NA	NA	1
126.024	463.2	170516_S1_ZHP_ETYPE_B1_045_ETID_192	Taurine	CHEBI:15891	Parent	[M+H]+	M+0	NA	NA	NA	M+0	NA	NA	NA	TRUE	NA	NA	NA	NA	1
130.051	150	170516_S1_ZHP_ETYPE_B1_041_ETID_009	Pyroglutamic acid	CHEBI:18183	Parent	[M+H]+	M+0	Pyroglutamic acid	parent	[M+H]+	M+0	130.05	130.05	8.45822	TRUE	2 of 2	0.309114	Metabolites/POS	1	1
130.088	448.2	170516_S1_ZHP_ETYPE_B1_045_ETID_192	Pipecolic acid	CHEBI:30913	Parent	[M+H]+	M+0	Pipecolic acid	parent	[M+H]+	M+0	130.086	130.086	13.0681	FALSE	2 of 2	0.288261	Metabolites/POS	1	1
131.118	547.2	170516_S1_ZHP_ETYPE_B1_042_ETID_178	N-Acetylputrescine	CHEBI:17768	Parent	[M+H]+	M+0	N-Acetylputrescine	parent	[M+H]+	M+0	131.118	131.118	0.762672	FALSE	10 of 14	0.684848	Metabolites/POS	1	1
132.085	496.8	170516_S1_ZHP_ETYPE_B1_045_ETID_192	Creatine	CHEBI:16919	Parent	[M+H]+	M+0	Nicotine	fragment	fragment1	M+0	163.123	132.084	9.84215	TRUE	6 of 8	0.238302	Metabolites/POS	INC	1
132.102	403.2	170516_S1_ZHP_ETYPE_B1_041_ETID_009	Isoleucine	CHEBI:17191	Parent	[M+H]+	M+0	L-Leucine	parent	[M+H]+	M+0	132.102	132.102	0.756991	TRUE	3 of 3	0.75	Metabolites/POS	2	1
132.103	403.2	170516_S1_ZHP_ETYPE_B1_029_ETID_015	Leucine	CHEBI:15603	Parent	[M+H]+	M+0	L-Leucine	parent	[M+H]+	M+0	132.102	132.102	8.32684	TRUE	3 of 3	0.310047	Metabolites/POS	1	1
133.061	545.4	170516_S1_ZHP_ETYPE_B1_029_ETID_015	Asparagine	CHEBI:17196	Parent	[M+H]+	M+0	L-Asparagine	parent	[M+H]+	M+0	133.061	133.061	1.50307	TRUE	8 of 20	0.520986	Metabolites/POS	1	1
137.052	298.2	170516_S1_ZHP_ETYPE_B1_042_ETID_178	Hypoxanthine	CHEBI:17368	Parent	[M+H]+	M+0	NA	NA	NA	M+0	NA	NA	NA	FALSE	NA	NA	NA	NA	1
137.06	525	170516_S1_ZHP_ETYPE_B1_031_ETID_013	Dopamine	CHEBI:18243	Parent	[M+H]+	M+0	NA	NA	NA	M+0	NA	NA	NA	TRUE	NA	NA	NA	NA	0
138.066	450.6	170516_S1_ZHP_ETYPE_B1_031_ETID_013	Trigonelline	CHEBI:18123	Parent	[M+H]+	M+0	NA	NA	NA	M+0	NA	NA	NA	FALSE	NA	NA	NA	NA	1
143.084	458.4	170516_S1_ZHP_ETYPE_B1_045_ETID_192	Ectoine	CHEBI:27592	Parent	[M+H]+	M+0	NA	NA	NA	M+0	NA	NA	NA	FALSE	NA	NA	NA	NA	0
146.095	477	170516_S1_ZHP_ETYPE_B1_045_ETID_192	4-Guanidinobutanoic acid	CHEBI:15728	Parent	[M+H]+	M+0	NA	NA	NA	M+0	NA	NA	NA	TRUE	NA	NA	NA	NA	0
147.08	535.8	170516_S1_ZHP_ETYPE_B1_029_ETID_015	Glutamine	CHEBI:18050	Parent	[M+H]+	M+0	L-Glutamine	parent	[M+H]+	M+0	147.082	147.082	14.6383	FALSE	10 of 40	0.174157	Metabolites/POS	1	1
147.113	781.8	170516_S1_ZHP_ETYPE_B1_028_QC3	Lysine	CHEBI:18019	Parent	[M+H]+	M+0	NA	NA	NA	M+0	NA	NA	NA	TRUE	NA	NA	NA	NA	0
152.057	456.6	170516_S1_ZHP_ETYPE_B1_041_ETID_009	Guanine	CHEBI:16235	Parent	[M+H]+	M+0	NA	NA	NA	M+0	NA	NA	NA	TRUE	NA	NA	NA	NA	0
152.074	91.2	170516_S1_ZHP_ETYPE_B1_028_QC3	Acetaminophen	CHEBI:46195	Parent	[M+H]+	M+0	NA	NA	NA	M+0	NA	NA	NA	FALSE	NA	NA	NA	NA	1
153.043	285	170516_S1_ZHP_ETYPE_B1_041_ETID_009	Xanthine	CHEBI:48517	Parent	[M+H]+	M+0	Xanthine	parent	[M+H]+	M+0	153.041	153.041	15.0285	FALSE	8 of 9	0.279104	Metabolites/POS	1	1
154.05	103.2	170516_S1_ZHP_ETYPE_B1_029_ETID_015	3-Hydroxyanthranilic acid	CHEBI:15793	Parent	[M+H]+	M+0	NA	NA	NA	M+0	NA	NA	NA	TRUE	NA	NA	NA	NA	0
156.082	753.6	170516_S1_ZHP_ETYPE_B1_036_ETID_010	Histidine	CHEBI:15971	Parent	[M+H]+	M+0	NA	NA	NA	M+0	NA	NA	NA	TRUE	NA	NA	NA	NA	1
159.052	376.8	170516_S1_ZHP_ETYPE_B1_032_ETID_008	Allantoin	CHEBI:15676	Parent	[M+H]+	M+0	Allantoin	parent	[M+H]+	M+0	159.051	159.051	4.40108	FALSE	2 of 3	0.280275	Metabolites/POS	1	1
162.12	498.6	170516_S1_ZHP_ETYPE_B1_047_ETID_179	Carnitine	CHEBI:16347	Parent	[M+H]+	M+0	NA	NA	NA	M+0	NA	NA	NA	FALSE	NA	NA	NA	NA	1
166.074	450.6	170516_S1_ZHP_ETYPE_B1_041_ETID_009	7-Methylguanine	CHEBI:28664	Parent	[M+H]+	M+0	NA	NA	NA	M+0	NA	NA	NA	FALSE	NA	NA	NA	NA	0
166.091	393	170516_S1_ZHP_ETYPE_B1_032_ETID_008	Phenylalanine	CHEBI:17295	Parent	[M+H]+	M+0	L-Phenylalanine	parent	[M+H]+	M+0	166.086	166.086	28.2977	FALSE	15 of 20	0.260316	Metabolites/POS	1	1
169.042	369.6	170516_S1_ZHP_ETYPE_B1_048_ETID_189	Uric acid	CHEBI:17775	Parent	[M+H]+	M+0	NA	NA	NA	M+0	NA	NA	NA	FALSE	NA	NA	NA	NA	0
170.048	93.6	170516_S1_ZHP_ETYPE_B1_039_ETID_002	2-Furoylglycine	CHEBI:82912	Parent	[M+H]+	M+0	NA	NA	NA	M+0	NA	NA	NA	TRUE	NA	NA	NA	NA	0
170.105	756	170516_S1_ZHP_ETYPE_B1_045_ETID_192	3-Methylhistidine	CHEBI:27596	Parent	[M+H]+	M+0	NA	NA	NA	M+0	NA	NA	NA	TRUE	NA	NA	NA	NA	1
176.056	252	170516_S1_ZHP_ETYPE_B1_042_ETID_178	N-Acetylaspartic acid	CHEBI:21547	Parent	[M+H]+	M+0	NA	NA	NA	M+0	NA	NA	NA	FALSE	NA	NA	NA	NA	0
176.104	560.4	170516_S1_ZHP_ETYPE_B1_029_ETID_015	Citrulline	CHEBI:16349	Parent	[M+H]+	M+0	Citrulline	parent	[M+H]+	M+0	176.103	176.103	2.83923	TRUE	3 of 7	0.278604	Metabolites/POS	1	1
180.07	86.4	170516_S1_ZHP_ETYPE_B1_041_ETID_009	Hippuric acid	CHEBI:18089	Parent	[M+H]+	M+0	Hippuric acid	parent	[M+H]+	M+0	180.065	180.065	24.9903	TRUE	4 of 5	0.261674	Metabolites/POS	1	1
181.082	97.2	170516_S1_ZHP_ETYPE_B1_036_ETID_010	Dimethylxanthine	CHEBI:25858	Parent	[M+H]+	M+0	NA	NA	NA	M+0	NA	NA	NA	TRUE	NA	NA	NA	NA	0
182.049	483.6	170516_S1_ZHP_ETYPE_B1_032_ETID_008	Methionine sulfone	CHEBI:132188	Parent	[M+H]+	M+0	NA	NA	NA	M+0	NA	NA	NA	FALSE	NA	NA	NA	NA	0
182.084	463.8	170516_S1_ZHP_ETYPE_B1_039_ETID_002	Tyrosine	CHEBI:17895	Parent	[M+H]+	M+0	L-Tyrosine	parent	[M+H]+	M+0	182.081	182.081	15.3775	TRUE	1 of 2	0.282515	Metabolites/POS	1	1
183.055	297	170516_S1_ZHP_ETYPE_B1_041_ETID_009	1-Methyluric acid	CHEBI:68441	Parent	[M+H]+	M+0	NA	NA	NA	M+0	NA	NA	NA	FALSE	NA	NA	NA	NA	0
184.062	247.8	170516_S1_ZHP_ETYPE_B1_034_QC4	4-Pyridoxic acid	CHEBI:17405	Parent	[M+H]+	M+0	NA	NA	NA	M+0	NA	NA	NA	TRUE	NA	NA	NA	NA	0
189.124	501.6	170516_S1_ZHP_ETYPE_B1_032_ETID_008	N6-Acetyllysine	CHEBI:17752	Parent	[M+H]+	M+0	NA	NA	NA	M+0	NA	NA	NA	TRUE	NA	NA	NA	NA	0
189.124	537.6	170516_S1_ZHP_ETYPE_B1_042_ETID_178	N2-Acetyllysine	CHEBI:35704	Parent	[M+H]+	M+0	NA	NA	NA	M+0	NA	NA	NA	FALSE	NA	NA	NA	NA	0
190.051	184.2	170516_S1_ZHP_ETYPE_B1_043_ETID_187	Kynurenic acid	CHEBI:18344	Parent	[M+H]+	M+0	NA	NA	NA	M+0	NA	NA	NA	FALSE	NA	NA	NA	NA	0
190.073	232.8	170516_S1_ZHP_ETYPE_B1_032_ETID_008	N-Acetylglutamate	CHEBI:17533	Parent	[M+H]+	M+0	NA	NA	NA	M+0	NA	NA	NA	FALSE	NA	NA	NA	NA	0
194.082	74.4	170516_S1_ZHP_ETYPE_B1_041_ETID_009	Methylhippuric acid	CHEBI:70869	Parent	[M+H]+	M+0	NA	NA	NA	M+0	NA	NA	NA	TRUE	NA	NA	NA	NA	0
195.096	78.6	170516_S1_ZHP_ETYPE_B1_033_ETID_016	Caffeine	CHEBI:27732	Parent	[M+H]+	M+0	NA	NA	NA	M+0	NA	NA	NA	FALSE	NA	NA	NA	NA	1
196.061	84.6	170516_S1_ZHP_ETYPE_B1_031_ETID_013	o-Hydroxyhippuric acid	CHEBI:9008	Parent	[M+H]+	M+0	NA	NA	NA	M+0	NA	NA	NA	FALSE	NA	NA	NA	NA	0
197.07	233.4	170516_S1_ZHP_ETYPE_B1_031_ETID_013	1_7-Dimethylurate	CHEBI:68449	Parent	[M+H]+	M+0	1,7-Dimethyluric acid	parent	[M+H]+	M+0	197.067	197.067	15.7305	TRUE	4 of 5	0.519285	Metabolites/POS	1	1
198.088	519.6	170516_S1_ZHP_ETYPE_B1_039_ETID_002	N_N-Acetylhistidine	CHEBI:16437	Parent	[M+H]+	M+0	NA	NA	NA	M+0	NA	NA	NA	FALSE	NA	NA	NA	NA	0
199.084	326.4	170516_S1_ZHP_ETYPE_B1_031_ETID_013	5-Acetylamino-6-amino-3-methyluracil	CHEBI:32643	Parent	[M+H]+	M+0	NA	NA	NA	M+0	NA	NA	NA	FALSE	NA	NA	NA	NA	0
201.984	426	170516_S1_ZHP_ETYPE_B1_028_QC3	Cysteine-S-sulfate	CHEBI:27891	Parent	[M+H]+	M+0	NA	NA	NA	M+0	NA	NA	NA	FALSE	NA	NA	NA	NA	0
203.151	744.6	170516_S1_ZHP_ETYPE_B1_045_ETID_192	Dimethylarginine	CHEBI:17929	Parent	[M+H]+	M+0	NA	NA	NA	M+0	NA	NA	NA	TRUE	NA	NA	NA	NA	0
204.128	346.2	170516_S1_ZHP_ETYPE_B1_045_ETID_192	Acetylcarnitine	CHEBI:57589	Parent	[M+H]+	M+0	CAR(2:0)	parent	[M+H]+	M+0	204.123	204.123	24.2005	FALSE	2 of 5	0.0373274	Metabolites/POS	1	1
205.1	416.4	170516_S1_ZHP_ETYPE_B1_042_ETID_178	Tryptophan	CHEBI:16828	Parent	[M+H]+	M+0	L-Tryptophan	parent	[M+H]+	M+0	205.097	205.097	13.6519	FALSE	2 of 15	0.0407917	Metabolites/POS	1	1
206.046	254.4	170516_S1_ZHP_ETYPE_B1_030_ETID_004	Xanthurenic acid	CHEBI:10072	Parent	[M+H]+	M+0	NA	NA	NA	M+0	NA	NA	NA	TRUE	NA	NA	NA	NA	0
206.082	81.6	170516_S1_ZHP_ETYPE_B1_042_ETID_178	N-Cinnamoylglycine	CHEBI:68616	Parent	[M+H]+	M+0	NA	NA	NA	M+0	NA	NA	NA	FALSE	NA	NA	NA	NA	0
209.094	402.6	170516_S1_ZHP_ETYPE_B1_028_QC3	Kynurenine	CHEBI:16946	Parent	[M+H]+	M+0	L-Kynurenine	parent	[M+H]+	M+0	209.092	209.092	9.08682	TRUE	8 of 21	0.164116	Metabolites/POS	1	1
211.084	102	170516_S1_ZHP_ETYPE_B1_041_ETID_009	1_3_7-Trimethyluric acid	CHEBI:691622	Parent	[M+H]+	M+0	NA	NA	NA	M+0	NA	NA	NA	TRUE	NA	NA	NA	NA	0
217.132	523.8	170516_S1_ZHP_ETYPE_B1_031_ETID_013	N-Acetylarginine	CHEBI:40521	Parent	[M+H]+	M+0	NA	NA	NA	M+0	NA	NA	NA	TRUE	NA	NA	NA	NA	0
218.115	301.2	170516_S1_ZHP_ETYPE_B1_042_ETID_178	Acetylcitrulline	CHEBI:49002	Parent	[M+H]+	M+0	NA	NA	NA	M+0	NA	NA	NA	TRUE	NA	NA	NA	NA	0
218.14	281.4	170516_S1_ZHP_ETYPE_B1_045_ETID_192	Propionyl-carnitine	CHEBI:85465	Parent	[M+H]+	M+0	CAR(3:0)	parent	[M+H]+	M+0	218.139	218.139	5.91363	TRUE	3 of 5	0.317884	Metabolites/POS	1	1
220.12	127.8	170516_S1_ZHP_ETYPE_B1_032_ETID_008	Pantothenic acid	CHEBI:46905	Parent	[M+H]+	M+0	Pantothenic acid	parent	[M+H]+	M+0	220.118	220.118	9.54025	TRUE	7 of 9	0.274632	Metabolites/POS	1	1
222.099	373.2	170516_S1_ZHP_ETYPE_B1_042_ETID_178	N-Acetyl-D-glucosamine	CHEBI:506227	Parent	[M+H]+	M+0	N-Acetyl-D-galactosamine	parent	[M+H]+	M+0	222.097	222.097	8.10449	FALSE	11 of 44	0.178606	Metabolites/POS	1	1
225.087	454.2	170516_S1_ZHP_ETYPE_B1_039_ETID_002	3-Hydroxykynurenine	CHEBI:1547	Parent	[M+H]+	M+0	NA	NA	NA	M+0	NA	NA	NA	TRUE	NA	NA	NA	NA	0
229.123	532.8	170516_S1_ZHP_ETYPE_B1_042_ETID_178	Proline-hydroxyproline	CHEBI:74767	Parent	[M+H]+	M+0	NA	NA	NA	M+0	NA	NA	NA	FALSE	NA	NA	NA	NA	0
238.095	391.8	170516_S1_ZHP_ETYPE_B1_042_ETID_178	Biopterin	CHEBI:63931	Parent	[M+H]+	M+0	NA	NA	NA	M+0	NA	NA	NA	TRUE	NA	NA	NA	NA	0
241.032	642.6	170516_S1_ZHP_ETYPE_B1_036_ETID_010	Cystine	CHEBI:16283	Parent	[M+H]+	M+0	L-Cystine	parent	[M+H]+	M+0	241.031	241.031	3.73394	TRUE	5 of 10	0.283907	Metabolites/POS	1	1
247.145	348.6	170516_S1_ZHP_ETYPE_B1_028_QC3	Trimethyl-tryptophan	CHEBI:5832	Parent	[M+H]+	M+0	NA	NA	NA	M+0	NA	NA	NA	FALSE	NA	NA	NA	NA	0
265.126	147.6	170516_S1_ZHP_ETYPE_B1_032_ETID_008	Phenylacetylglutamine	CHEBI:17884	Parent	[M+H]+	M+0	Phenylacetylglutamine	parent	[M+H]+	M+0	265.118	265.118	29.0428	TRUE	13 of 15	0.33666	Metabolites/POS	1	1
268.105	417	170516_S1_ZHP_ETYPE_B1_041_ETID_009	Adenosine	CHEBI:16335	Parent	[M+H]+	M+0	Adenosine	parent	[M+H]+	M+0	268.104	268.104	3.72988	TRUE	2 of 2	0.384052	Metabolites/POS	1	1
269.088	334.8	170516_S1_ZHP_ETYPE_B1_041_ETID_009	Inosine	CHEBI:17596	Parent	[M+H]+	M+0	Inosine	parent	[M+H]+	M+0	269.088	269.088	0	TRUE	1 of 2	0.725	Metabolites/POS	1	1
269.127	535.2	170516_S1_ZHP_ETYPE_B1_042_ETID_178	N-acetylcarnosine	CHEBI:67249	Parent	[M+H]+	M+0	NA	NA	NA	M+0	NA	NA	NA	FALSE	NA	NA	NA	NA	0
284.099	395.4	170516_S1_ZHP_ETYPE_B1_041_ETID_009	Guanosine	CHEBI:16750	Parent	[M+H]+	M+0	Guanosine	parent	[M+H]+	M+0	284.099	284.099	0.35199	TRUE	2 of 3	0.725	Metabolites/POS	NA	1
290.135	450.6	170516_S1_ZHP_ETYPE_B1_042_ETID_178	Ophthalmic acid	CHEBI:84058	Parent	[M+H]+	M+0	NA	NA	NA	M+0	NA	NA	NA	TRUE	NA	NA	NA	NA	0
298.097	334.2	170516_S1_ZHP_ETYPE_B1_036_ETID_010	Methylthioadenosine	CHEBI:17509	Parent	[M+H]+	M+0	NA	NA	NA	M+0	NA	NA	NA	FALSE	NA	NA	NA	NA	0
310.114	401.4	170516_S1_ZHP_ETYPE_B1_042_ETID_178	N-Acetylneuraminic acid	CHEBI:45744	Parent	[M+H]+	M+0	NA	NA	NA	M+0	NA	NA	NA	TRUE	NA	NA	NA	NA	0
104.072	502.2	170516_S1_ZHP_ETYPE_B1_031_ETID_013	Aminobutyric acid	CHEBI:16865	Parent	[M+H]+	M+0	gamma-Aminobutyric acid	parent	[M+H]+	M+0	104.071	104.071	13.4522	FALSE	3 of 4	0.224669	Metabolites/POS	1	1
106.05	546	170516_S1_ZHP_ETYPE_B1_032_ETID_008	Serine	CHEBI:17115	Parent	[M+H]+	M+0	L-Serine	parent	[M+H]+	M+0	106.05	106.05	0.942951	FALSE	4 of 4	0.75	Metabolites/POS	1	1
110.062	403.8	170516_S1_ZHP_ETYPE_B1_039_ETID_002	2-Aminophenol	CHEBI:18112	Parent	[M+H]+	M+0	NA	NA	NA	M+0	NA	NA	NA	FALSE	NA	NA	NA	NA	0
118.086	456	170516_S1_ZHP_ETYPE_B1_045_ETID_192	5-Aminovaleric acid	CHEBI:15887	Parent	[M+H]+	M+0	Betaine	parent	[M+H]+	M+0	118.086	118.086	2.54052	FALSE	2 of 3	0.363477	Metabolites/POS	INC	0
123.055	207	170516_S1_ZHP_ETYPE_B1_031_ETID_013	Nicotinamide	CHEBI:17154	Parent	[M+H]+	M+0	Niacinamide	parent	[M+H]+	M+0	123.055	123.055	2.43793	FALSE	1 of 4	0.317592	Metabolites/POS	1	1
127.051	112.2	170516_S1_ZHP_ETYPE_B1_032_ETID_008	Thymine	CHEBI:17821	Parent	[M+H]+	M+0	NA	NA	NA	M+0	NA	NA	NA	TRUE	NA	NA	NA	NA	0
144.107	448.2	170516_S1_ZHP_ETYPE_B1_044_ETID_181	Proline betaine	CHEBI:35280	Parent	[M+H]+	M+0	NA	NA	NA	M+0	NA	NA	NA	TRUE	NA	NA	NA	NA	0
148.061	511.8	170516_S1_ZHP_ETYPE_B1_030_ETID_004	Glutamate	CHEBI:16015	Parent	[M+H]+	M+0	NA	NA	NA	M+0	NA	NA	NA	TRUE	NA	NA	NA	NA	0
166.054	529.2	170516_S1_ZHP_ETYPE_B1_039_ETID_002	Methionine sulfoxide	CHEBI:49033	Parent	[M+H]+	M+0	NA	NA	NA	M+0	NA	NA	NA	FALSE	NA	NA	NA	NA	0
175.108	432	170516_S1_ZHP_ETYPE_B1_039_ETID_002	Theanine	CHEBI:17394	Parent	[M+H]+	M+0	NA	NA	NA	M+0	NA	NA	NA	FALSE	NA	NA	NA	NA	0
183.087	412.8	170516_S1_ZHP_ETYPE_B1_029_ETID_015	Mannitol	CHEBI:16899	Parent	[M+H]+	M+0	Sorbitol	parent	[M+H]+	M+0	183.086	183.086	3.82332	TRUE	8 of 13	0.461401	Metabolites/POS	INC	0
187.072	265.2	170516_S1_ZHP_ETYPE_B1_042_ETID_178	Pyroglutamylglycine	CHEBI:83067	Parent	[M+H]+	M+0	NA	NA	NA	M+0	NA	NA	NA	FALSE	NA	NA	NA	NA	0
193.035	312	170516_S1_ZHP_ETYPE_B1_037_ETID_005	Citric acid	CHEBI:30769	Parent	[M+H]+	M+0	NA	NA	NA	M+0	NA	NA	NA	TRUE	NA	NA	NA	NA	0
244.093	571.2	170516_S1_ZHP_ETYPE_B1_041_ETID_009	Cytidine	CHEBI:17562	Parent	[M+H]+	M+0	Cytidine	parent	[M+H]+	M+0	244.093	244.093	0.81936	TRUE	1 of 1	0.75	Metabolites/POS	1	1
267.174	59.4	170516_S1_ZHP_ETYPE_B1_028_QC3	Tri-N-butyl phosphate	CHEBI:35019	Parent	[M+H]+	M+0	NA	NA	NA	M+0	NA	NA	NA	FALSE	NA	NA	NA	NA	0
285.084	339	170516_S1_ZHP_ETYPE_B1_042_ETID_178	Xanthosine	CHEBI:18107	Parent	[M+H]+	M+0	NA	NA	NA	M+0	NA	NA	NA	TRUE	NA	NA	NA	NA	0
361.2	69.6	170516_S1_ZHP_ETYPE_B1_048_ETID_189	Cortisone	CHEBI:16962	Parent	[M+H]+	M+0	NA	NA	NA	M+0	NA	NA	NA	TRUE	NA	NA	NA	NA	0
127.05	489.6	170516_S1_ZHP_ETYPE_B1_039_ETID_002	Imidazoleacetic acid	CHEBI:70801	Parent	[M+H]+	M+0	NA	NA	NA	M+0	NA	NA	NA	FALSE	NA	NA	NA	NA	0
190.119	544.2	170516_S1_ZHP_ETYPE_B1_043_ETID_187	Homocitrulline	CHEBI:17443	Parent	[M+H]+	M+0	NA	NA	NA	M+0	NA	NA	NA	TRUE	NA	NA	NA	NA	0
195.078	102	170516_S1_ZHP_ETYPE_B1_042_ETID_178	Aminohippuric acid	CHEBI:104011	Parent	[M+H]+	M+0	NA	NA	NA	M+0	NA	NA	NA	FALSE	NA	NA	NA	NA	0
232.157	225.6	170516_S1_ZHP_ETYPE_B1_042_ETID_178	Isobutyryl-carnitine	CHEBI:84838	Parent	[M+H]+	M+0	CAR(4:0)	parent	[M+H]+	M+0	232.154	232.154	11.3716	FALSE	3 of 5	0.277302	Metabolites/POS	1	1
257.081	273.6	170516_S1_ZHP_ETYPE_B1_039_ETID_002	Liquiritigenin	CHEBI:136678	Parent	[M+H]+	M+0	NA	NA	NA	M+0	NA	NA	NA	FALSE	NA	NA	NA	NA	0
259.104	394.2	170516_S1_ZHP_ETYPE_B1_032_ETID_008	AICA-riboside	CHEBI:125449	Parent	[M+H]+	M+0	NA	NA	NA	M+0	NA	NA	NA	TRUE	NA	NA	NA	NA	0
